# Supplementary material for: Global burden of pulmonary sarcoidosis from 1990 to 2021: a comprehensive analysis based on the GBD 2021 study
Source: Front Med (Lausanne). 2025 May 16;12:1585005. doi: 10.3389/fmed.2025.1585005 (PMC12122343; doi:10.3389/fmed.2025.1585005)
Supplement: Supplementary file 1 [file Supplementary_file_1.xlsx]

## Sheet: Sheet1
Table S1 Incidence cases of pulmonary sarcoidosis disease in 1990 and 2021 and the percentage change in the age-standardised rates (ASRs) per 100,000, by location
location	1900		2021		Incidence Percentage change in ASRs from 1990 to 2021
	All-ages cases n (95% UI)	ASR per 100 000 (95% UI)	All-ages cases n (95% UI)	ASR per 100 000 (95% UI)
Global	157441 (136251,179472)	3.77 (3.27,4.28)	390267 (346393,433403)	4.54 (4.05,5.04)	20.6 (15,26.4)
High-income North America	28333 (24530,32456)	8.48 (7.37,9.71)	66609 (58423,75153)	10.95 (9.73,12.2)	29.1 (22.3,36.7)
Canada	1988 (1845,2133)	6.22 (5.79,6.66)	6846 (6234,7480)	10.19 (9.35,11.03)	63.9 (56.9,71.4)
Greenland	4 (3,4)	10.43 (9.36,11.53)	8 (7,8)	11.12 (10.16,12.08)	6.6 (2.6,11.2)
United States of America	26341 (22647,30364)	8.73 (7.53,10.05)	59754 (52046,67737)	11.04 (9.76,12.35)	26.5 (19.6,34.3)
Australasia	798 (717,885)	3.43 (3.08,3.8)	3392 (3070,3718)	6.45 (5.88,7.02)	88 (78.8,98.8)
Australia	633 (574,697)	3.26 (2.95,3.6)	2925 (2654,3199)	6.61 (6.05,7.19)	102.9 (93.5,113.2)
New Zealand	166 (140,195)	4.29 (3.64,5)	467 (404,532)	5.59 (4.88,6.31)	30.3 (19.9,42.1)
High-income Asia Pacific	18818 (16024,22064)	9.15 (7.82,10.66)	43787 (38399,49650)	11.59 (10.25,13.02)	26.7 (18.3,35.4)
Brunei Darussalam	16 (14,18)	12.98 (11.7,14.39)	42 (39,46)	10.42 (9.65,11.34)	-19.7 (-24,-15.1)
Japan	16813 (14207,19891)	10.05 (8.52,11.77)	35521 (30753,40873)	12.73 (11.09,14.49)	26.8 (18.8,34.9)
Singapore	86 (75,99)	2.97 (2.64,3.36)	331 (301,363)	3.96 (3.62,4.32)	33.5 (25.3,42.9)
Republic of Korea	1904 (1696,2160)	5.03 (4.55,5.59)	7893 (7171,8673)	8.99 (8.21,9.83)	78.7 (69.4,87.6)
Western Europe	18948 (17007,20974)	3.64 (3.26,4.05)	43620 (39614,47749)	5.3 (4.82,5.81)	45.4 (40.1,51.7)
Andorra	3 (3,3)	4.94 (4.38,5.52)	9 (8,9)	5.75 (5.17,6.34)	16.3 (11.6,21.6)
Austria	287 (262,319)	2.9 (2.63,3.25)	434 (402,468)	3.02 (2.78,3.29)	4.2 (-0.2,9.2)
Belgium	353 (323,386)	2.48 (2.26,2.72)	783 (719,850)	3.76 (3.46,4.1)	51.5 (44.9,57.7)
Cyprus	56 (49,63)	6.72 (5.96,7.52)	143 (128,158)	6.92 (6.28,7.59)	3.1 (-2.1,8.8)
Denmark	263 (240,287)	3.7 (3.37,4.03)	462 (425,500)	4.58 (4.23,4.94)	23.8 (19.5,29)
Finland	245 (222,270)	3.69 (3.34,4.07)	619 (559,679)	5.48 (5.01,5.99)	48.4 (41,55.3)
France	2255 (2048,2467)	2.99 (2.71,3.3)	5000 (4623,5368)	4.06 (3.76,4.38)	36 (29.7,42.4)
Germany	3559 (3254,3891)	3.12 (2.84,3.42)	6432 (5957,6917)	3.95 (3.64,4.26)	26.5 (21.4,31.8)
Greece	218 (192,246)	1.56 (1.38,1.76)	609 (548,669)	2.99 (2.71,3.29)	92 (79.8,104.6)
Iceland	7 (6,8)	2.61 (2.34,2.88)	20 (18,22)	3.72 (3.44,4.03)	42.9 (35.6,49.8)
Ireland	177 (163,192)	4.56 (4.2,4.94)	677 (617,745)	8.91 (8.14,9.74)	95.6 (86.7,106)
Israel	122 (110,136)	2.62 (2.37,2.9)	348 (322,374)	3.03 (2.79,3.27)	15.7 (9.8,21.3)
Italy	2172 (1836,2538)	2.89 (2.43,3.42)	5326 (4613,6036)	4.6 (4.05,5.19)	58.9 (47.7,72.7)
Luxembourg	13 (12,14)	2.55 (2.32,2.82)	35 (32,38)	3.52 (3.25,3.82)	37.8 (32,43.5)
Malta	20 (19,22)	4.8 (4.42,5.2)	66 (60,71)	7.46 (6.94,7.99)	55.6 (49.9,61.7)
Monaco	2 (2,2)	3.73 (3.34,4.16)	3 (3,4)	4.15 (3.78,4.52)	11.1 (6.3,16.3)
Netherlands	414 (370,462)	2.22 (1.99,2.5)	1394 (1256,1538)	4.41 (4,4.82)	98.2 (85.4,110.5)
Norway	244 (205,286)	4.31 (3.66,5.01)	474 (406,539)	5.31 (4.62,6.02)	23.1 (16,29.8)
Portugal	349 (308,395)	2.66 (2.36,2.98)	1048 (962,1129)	4.86 (4.5,5.24)	82.7 (70.8,97.3)
San Marino	1 (0,1)	1.72 (1.49,1.96)	1 (1,1)	1.58 (1.39,1.78)	-8.2 (-11.2,-4.6)
Spain	2474 (2285,2678)	4.78 (4.41,5.15)	6553 (5964,7136)	7.26 (6.66,7.88)	52 (45.7,59.6)
Sweden	536 (451,626)	4.25 (3.59,4.98)	1097 (940,1258)	5.64 (4.89,6.38)	32.6 (23.3,42.6)
Switzerland	310 (285,337)	3.3 (3.01,3.62)	622 (570,669)	3.9 (3.59,4.21)	18.2 (13.6,23)
United Kingdom	4851 (4160,5568)	6.16 (5.33,7.03)	11430 (9979,12861)	9.4 (8.28,10.53)	52.6 (42.8,63)
Southern Latin America	2750 (2529,2975)	5.99 (5.51,6.47)	8477 (7913,9062)	9.9 (9.26,10.57)	65.4 (59.6,71.1)
Uruguay	142 (126,159)	3.87 (3.43,4.32)	307 (286,329)	5.83 (5.44,6.26)	50.7 (40.9,62.7)
Argentina	1723 (1567,1881)	5.42 (4.94,5.91)	4305 (4026,4571)	7.83 (7.35,8.32)	44.5 (37.3,52)
Chile	884 (826,947)	8.64 (8.08,9.22)	3865 (3583,4144)	15.13 (14.03,16.23)	75.1 (69,81)
Eastern Europe	5322 (4510,6209)	2.07 (1.78,2.4)	2682 (2299,3096)	1.04 (0.89,1.21)	-49.8 (-52.3,-47.3)
Belarus	411 (370,457)	3.44 (3.1,3.8)	156 (138,174)	1.37 (1.21,1.54)	-60.1 (-62.6,-57.7)
Estonia	28 (25,32)	1.63 (1.43,1.85)	31 (29,34)	1.86 (1.69,2.06)	14.2 (9.3,19.7)
Latvia	77 (70,86)	2.53 (2.26,2.82)	37 (33,40)	1.56 (1.38,1.75)	-38.6 (-41.4,-35.7)
Lithuania	52 (45,59)	1.27 (1.1,1.47)	39 (35,43)	1.14 (1,1.29)	-10.9 (-14.2,-7)
Republic of Moldova	53 (44,63)	1.17 (0.99,1.38)	45 (39,52)	1.02 (0.88,1.19)	-12.3 (-15.6,-8.7)
Russian Federation	2485 (2057,2917)	1.48 (1.23,1.74)	1707 (1446,1985)	0.96 (0.81,1.13)	-35 (-37.4,-32.4)
Ukraine	2216 (1880,2580)	3.5 (3.01,4.07)	668 (574,770)	1.17 (1.01,1.36)	-66.5 (-68.9,-64.1)
Central Europe	3650 (3251,4100)	2.59 (2.3,2.9)	4034 (3661,4443)	2.42 (2.2,2.69)	-6.2 (-8.5,-3.5)
Albania	68 (60,78)	2.72 (2.41,3.03)	89 (80,98)	2.39 (2.14,2.66)	-12.2 (-15.4,-9)
Bosnia and Herzegovina	96 (83,111)	2.13 (1.85,2.44)	85 (76,93)	1.78 (1.59,2)	-16.7 (-20.7,-12.1)
Bulgaria	166 (149,186)	1.6 (1.42,1.82)	109 (98,122)	1.19 (1.04,1.37)	-25.4 (-28,-23)
Croatia	77 (65,89)	1.37 (1.17,1.6)	79 (71,87)	1.5 (1.33,1.69)	9.3 (2.8,16.4)
Czechia	174 (152,197)	1.45 (1.26,1.67)	447 (408,492)	2.74 (2.5,3.01)	88.5 (77.2,103.7)
Hungary	287 (262,316)	2.25 (2.05,2.49)	360 (334,386)	2.49 (2.29,2.71)	10.4 (6.7,14.1)
Montenegro	8 (7,9)	1.22 (1.04,1.43)	8 (7,10)	1.12 (0.97,1.3)	-8.7 (-12.6,-4.4)
North Macedonia	25 (21,30)	1.24 (1.06,1.45)	31 (27,35)	1.13 (0.98,1.3)	-9.1 (-12.6,-5.1)
Poland	1067 (897,1249)	2.57 (2.18,3.01)	1337 (1182,1520)	2.55 (2.26,2.89)	-0.9 (-6.1,5.4)
Romania	1337 (1209,1483)	5.06 (4.59,5.53)	1005 (916,1095)	3.44 (3.15,3.74)	-31.9 (-33.8,-29.5)
Serbia	151 (132,173)	1.37 (1.2,1.58)	180 (164,198)	1.45 (1.3,1.63)	5.9 (1.2,10.9)
Slovakia	99 (85,113)	1.74 (1.51,2)	156 (142,170)	2.08 (1.88,2.31)	19.3 (11.8,28.7)
Slovenia	37 (33,42)	1.64 (1.44,1.88)	90 (81,99)	2.67 (2.4,2.97)	62.4 (53.2,72.4)
Central Asia	1672 (1504,1851)	3.36 (3.05,3.7)	2849 (2622,3094)	3.38 (3.12,3.65)	0.6 (-2.6,4.5)
Armenia	110 (98,121)	3.84 (3.48,4.21)	171 (157,187)	4.11 (3.76,4.48)	7.1 (2.6,12)
Azerbaijan	157 (139,175)	2.91 (2.61,3.24)	302 (271,335)	2.96 (2.68,3.27)	1.7 (-1.6,5.1)
Georgia	137 (123,151)	2.26 (2.05,2.52)	131 (122,141)	2.41 (2.23,2.59)	6.3 (1.2,11.8)
Kazakhstan	263 (231,298)	1.91 (1.7,2.14)	498 (454,546)	2.63 (2.41,2.88)	38 (31.1,45.9)
Kyrgyzstan	51 (44,59)	1.57 (1.37,1.78)	64 (53,75)	1.08 (0.93,1.24)	-31.2 (-34.5,-27.6)
Mongolia	39 (34,43)	3.45 (3.1,3.82)	79 (72,88)	3.32 (3.03,3.65)	-3.9 (-7.2,0)
Tajikistan	208 (187,229)	7.29 (6.52,8.04)	509 (467,552)	8.78 (8.02,9.55)	20.4 (15.4,26.5)
Turkmenistan	51 (45,58)	2.35 (2.1,2.61)	58 (50,67)	1.27 (1.11,1.45)	-46 (-49.3,-42.9)
Uzbekistan	657 (595,726)	5.23 (4.73,5.72)	1036 (955,1130)	3.8 (3.53,4.08)	-27.3 (-31.1,-23.1)
Central Latin America	3384 (2932,3876)	3.61 (3.14,4.1)	12172 (10943,13423)	4.81 (4.33,5.29)	33.3 (26.5,40.6)
Colombia	364 (311,420)	1.74 (1.51,1.97)	1475 (1353,1605)	2.66 (2.44,2.9)	53.2 (42.8,65.9)
Costa Rica	93 (85,101)	4.98 (4.6,5.43)	392 (366,420)	7.08 (6.62,7.56)	42.1 (36.1,47.7)
El Salvador	91 (82,101)	2.88 (2.6,3.16)	309 (283,335)	4.9 (4.5,5.31)	70 (60.5,78.1)
Guatemala	143 (131,156)	3.75 (3.49,4.04)	533 (498,566)	4.68 (4.39,4.96)	24.7 (20.6,28.9)
Honduras	77 (68,87)	3.39 (3,3.79)	363 (329,400)	5.31 (4.81,5.81)	56.6 (49.5,64.7)
Mexico	2270 (1927,2643)	4.74 (4.04,5.5)	7795 (6843,8766)	6.13 (5.37,6.86)	29.2 (21.2,36.8)
Nicaragua	39 (33,44)	2.14 (1.88,2.42)	184 (168,201)	3.64 (3.31,3.97)	70.3 (58.4,81.8)
Panama	42 (38,47)	2.57 (2.33,2.84)	216 (200,232)	4.85 (4.5,5.22)	88.6 (78.4,100)
Venezuela (Bolivarian Republic of)	266 (236,299)	2.4 (2.16,2.64)	905 (839,975)	3 (2.78,3.23)	25.1 (19.7,30.9)
Andean Latin America	2440 (2228,2662)	12.29 (11.13,13.46)	11838 (11094,12531)	20.47 (19.15,21.69)	66.5 (58.5,74.6)
Bolivia (Plurinational State of)	369 (332,407)	12.58 (11.26,13.89)	1571 (1442,1706)	18.48 (16.97,20.02)	46.9 (39.8,55)
Ecuador	348 (315,383)	6.78 (6.11,7.48)	1969 (1824,2122)	12.44 (11.52,13.41)	83.5 (71.6,95.6)
Peru	1723 (1574,1879)	14.63 (13.29,15.98)	8297 (7815,8783)	24.73 (23.23,26.22)	69 (60.2,77.5)
Caribbean	394 (344,448)	1.42 (1.25,1.6)	1003 (917,1094)	1.89 (1.73,2.07)	33.7 (28.5,39.5)
Antigua and Barbuda	1 (1,1)	1.17 (1.02,1.34)	2 (2,2)	1.74 (1.58,1.92)	49.2 (40.5,59.6)
Bahamas	4 (4,5)	2.36 (2.13,2.59)	13 (12,14)	3.12 (2.92,3.35)	32.6 (26.6,39.1)
Barbados	5 (4,5)	1.77 (1.59,1.96)	12 (11,13)	2.54 (2.35,2.73)	43.7 (37.1,50.7)
Belize	4 (4,4)	3.94 (3.56,4.32)	25 (23,26)	7.34 (6.92,7.79)	86.4 (76.3,98.5)
Bermuda	3 (3,3)	4.74 (4.36,5.1)	8 (8,9)	6.58 (6.17,7.03)	38.9 (34.6,42.9)
Cuba	95 (79,112)	0.89 (0.75,1.05)	152 (134,173)	0.93 (0.82,1.07)	4.9 (-1.3,12.3)
Dominica	1 (1,1)	1.58 (1.4,1.79)	2 (2,2)	2.31 (2.11,2.51)	45.7 (37.8,53.8)
Dominican Republic	47 (39,56)	1.01 (0.86,1.16)	148 (132,166)	1.4 (1.25,1.56)	39.1 (31.2,48.5)
Grenada	1 (1,1)	1.6 (1.43,1.78)	3 (2,3)	2.32 (2.14,2.52)	45.3 (38.2,53.4)
Guyana	8 (7,9)	1.81 (1.63,1.99)	16 (14,17)	2.33 (2.15,2.5)	28.8 (22.9,35.3)
Haiti	67 (59,77)	1.91 (1.67,2.14)	195 (174,217)	2.4 (2.17,2.64)	26 (21,31.9)
Jamaica	20 (17,23)	1.08 (0.95,1.24)	47 (43,52)	1.49 (1.36,1.64)	37.8 (29.8,48.1)
Puerto Rico	90 (82,99)	2.53 (2.3,2.77)	255 (232,277)	4.06 (3.73,4.4)	60.7 (53.8,67.8)
Saint Kitts and Nevis	1 (1,1)	2.16 (1.96,2.37)	2 (2,3)	3.32 (3.07,3.57)	53.7 (47.8,60.7)
Saint Lucia	2 (2,2)	2.22 (2.03,2.45)	8 (7,8)	3.36 (3.14,3.59)	51.2 (44.3,58.5)
Saint Vincent and the Grenadines	1 (1,1)	1.16 (1,1.33)	2 (2,3)	1.8 (1.65,1.96)	55.7 (44.5,68.8)
Suriname	5 (5,6)	1.89 (1.69,2.11)	16 (15,17)	2.54 (2.33,2.75)	34.1 (28.1,40.9)
Trinidad and Tobago	22 (20,24)	2.51 (2.3,2.75)	57 (52,61)	3.06 (2.85,3.31)	21.9 (18.1,25.7)
United States Virgin Islands	3 (2,3)	3.05 (2.76,3.36)	7 (7,8)	4.55 (4.21,4.9)	49.3 (42.2,56.3)
Tropical Latin America	2580 (2184,3040)	2.44 (2.08,2.82)	6640 (5821,7441)	2.62 (2.29,2.94)	7.4 (-1.1,16)
Brazil	2545 (2152,2999)	2.46 (2.1,2.85)	6513 (5705,7309)	2.63 (2.3,2.96)	6.8 (-1.7,15.5)
Paraguay	36 (31,41)	1.48 (1.32,1.66)	127 (116,139)	2.13 (1.95,2.32)	43.4 (36,51.8)
East Asia	19463 (16281,23141)	1.9 (1.6,2.23)	50031 (42927,57600)	2.31 (2.02,2.64)	21.9 (14.4,30.7)
China	18993 (15851,22605)	1.92 (1.62,2.26)	48514 (41541,55949)	2.32 (2.03,2.65)	21 (13.6,29.9)
Democratic People's Republic of Korea	265 (227,308)	1.44 (1.26,1.65)	492 (435,559)	1.46 (1.3,1.64)	1 (-3.1,6)
Taiwan (Province of China)	205 (178,237)	1.17 (1.02,1.34)	1025 (924,1132)	2.5 (2.27,2.76)	113.2 (98.8,127.7)
Southeast Asia	3839 (3218,4512)	1.36 (1.16,1.56)	11245 (9857,12738)	1.62 (1.42,1.81)	18.9 (14.4,24.8)
Cambodia	52 (43,62)	1.04 (0.89,1.2)	161 (138,186)	1.21 (1.06,1.37)	15.9 (10,23.1)
Indonesia	1607 (1324,1918)	1.45 (1.22,1.69)	4551 (3927,5252)	1.77 (1.53,2.01)	22.3 (17.5,28.4)
Lao People's Democratic Republic	30 (25,35)	1.39 (1.19,1.57)	80 (70,91)	1.56 (1.37,1.73)	12.3 (7,18.2)
Malaysia	187 (164,212)	1.8 (1.62,2.03)	699 (633,773)	2.34 (2.12,2.57)	29.5 (23.9,35.6)
Maldives	9 (8,10)	8.54 (7.69,9.4)	46 (42,50)	11.07 (10.2,11.98)	29.7 (22.9,36.5)
Mauritius	41 (37,45)	5.43 (4.92,5.95)	200 (185,216)	10.66 (9.91,11.41)	96.2 (87.2,105.4)
Myanmar	432 (370,498)	1.81 (1.56,2.05)	1315 (1167,1482)	2.57 (2.29,2.88)	42.4 (35.1,51.3)
Philippines	336 (272,408)	0.96 (0.8,1.13)	676 (556,810)	0.73 (0.61,0.85)	-24.5 (-27.3,-21)
Seychelles	1 (1,1)	1.35 (1.15,1.55)	2 (2,2)	1.57 (1.39,1.76)	16.2 (10.8,23)
Sri Lanka	167 (145,191)	1.41 (1.25,1.59)	534 (478,591)	2.02 (1.82,2.23)	43.1 (36.7,51.2)
Thailand	424 (356,502)	1.02 (0.88,1.17)	992 (863,1127)	0.96 (0.84,1.1)	-5.3 (-8.8,-1.2)
Timor-Leste	5 (4,6)	1.43 (1.24,1.64)	14 (12,16)	1.6 (1.42,1.79)	11.5 (6.3,17.6)
Viet Nam	544 (457,638)	1.3 (1.11,1.49)	1958 (1707,2212)	1.86 (1.64,2.09)	43.2 (34.6,53.6)
Oceania	155 (139,174)	3.72 (3.37,4.09)	419 (385,456)	4.2 (3.91,4.51)	13 (8.4,17.6)
American Samoa	1 (1,1)	2.31 (2.07,2.6)	1 (1,1)	1.96 (1.77,2.17)	-15 (-17.8,-12.2)
Cook Islands	0 (0,1)	3.03 (2.76,3.35)	1 (1,1)	2.8 (2.54,3.08)	-7.8 (-10.6,-4.7)
Fiji	10 (8,12)	1.72 (1.52,1.97)	14 (13,16)	1.62 (1.45,1.82)	-6.2 (-9.2,-2.8)
Guam	9 (8,9)	7.55 (7.03,8.08)	11 (10,12)	6.04 (5.67,6.47)	-19.9 (-22.2,-17.5)
Kiribati	1 (1,2)	2.53 (2.3,2.79)	2 (2,3)	2.5 (2.31,2.73)	-1.2 (-4.3,2.4)
Marshall Islands	1 (1,1)	3.46 (3.15,3.82)	2 (2,2)	3.54 (3.25,3.84)	2.1 (-1.9,6.2)
Micronesia (Federated States of)	2 (2,3)	3.29 (3,3.63)	3 (3,3)	3.35 (3.09,3.64)	2 (-1.2,5.6)
Nauru	0 (0,0)	3.78 (3.44,4.17)	0 (0,0)	3.61 (3.33,3.9)	-4.6 (-7.8,-1.5)
Niue	0 (0,0)	3.54 (3.23,3.88)	0 (0,0)	3.45 (3.16,3.76)	-2.4 (-5.7,0.7)
Northern Mariana Islands	2 (1,2)	4.38 (3.87,4.93)	2 (2,3)	4.28 (3.88,4.7)	-2.5 (-6.9,2.5)
Palau	1 (0,1)	3.92 (3.57,4.3)	1 (1,1)	3.73 (3.44,4.05)	-4.9 (-7.7,-2.1)
Papua New Guinea	104 (93,118)	4.19 (3.81,4.61)	334 (307,363)	4.82 (4.48,5.19)	15.2 (10,20.8)
Samoa	4 (4,4)	3.43 (3.14,3.77)	6 (6,7)	3.48 (3.22,3.76)	1.4 (-2.6,5.4)
Solomon Islands	5 (4,6)	2.58 (2.31,2.89)	13 (11,14)	2.58 (2.37,2.82)	-0.1 (-4.3,4.7)
Tokelau	0 (0,0)	3.39 (3.08,3.72)	0 (0,0)	3.27 (3.01,3.57)	-3.5 (-6.9,0)
Tonga	2 (2,2)	2.55 (2.3,2.84)	2 (2,3)	2.66 (2.45,2.9)	4.2 (0,8.8)
Tuvalu	0 (0,0)	3.33 (3.02,3.66)	0 (0,0)	3.47 (3.2,3.75)	4.2 (0.1,8)
Vanuatu	3 (3,3)	3.28 (2.97,3.64)	8 (7,8)	3.13 (2.9,3.38)	-4.4 (-9.1,-0.1)
North Africa and Middle East	4326 (3720,5016)	2.19 (1.91,2.49)	15113 (13574,16831)	2.85 (2.58,3.15)	30.3 (24.5,37.3)
Afghanistan	126 (107,147)	1.89 (1.61,2.18)	294 (250,346)	2.02 (1.78,2.26)	7.1 (1.2,12.5)
Algeria	306 (259,360)	2.18 (1.87,2.49)	992 (878,1134)	2.52 (2.25,2.83)	15.9 (10.3,23.6)
Bahrain	8 (7,10)	3.56 (3.19,3.95)	60 (54,67)	5.73 (5.24,6.26)	61 (53.1,68.7)
Egypt	653 (543,774)	2.01 (1.71,2.3)	1931 (1690,2222)	2.54 (2.25,2.88)	26.2 (19.9,33.9)
Iran (Islamic Republic of)	421 (341,506)	1.27 (1.05,1.5)	1282 (1093,1500)	1.48 (1.27,1.69)	16.2 (11.2,21.6)
Iraq	177 (149,209)	1.76 (1.52,2.03)	662 (586,753)	2.19 (1.97,2.44)	24.4 (17.6,33.4)
Jordan	87 (79,96)	5.37 (4.86,5.9)	541 (496,584)	6.17 (5.72,6.62)	14.8 (10.2,20.1)
Kuwait	32 (28,38)	3.7 (3.37,4.04)	183 (164,204)	4.94 (4.62,5.29)	33.6 (28.6,39.4)
Lebanon	50 (43,59)	2.17 (1.86,2.5)	152 (135,171)	2.52 (2.24,2.85)	16.4 (10.7,22.5)
Libya	52 (45,61)	2.28 (1.95,2.63)	154 (135,176)	2.39 (2.12,2.69)	5 (-0.5,11.7)
Morocco	335 (283,392)	2.06 (1.77,2.37)	911 (810,1027)	2.51 (2.23,2.81)	22.1 (15.8,29.6)
Oman	20 (17,24)	1.94 (1.68,2.22)	95 (82,112)	2.92 (2.62,3.26)	50.9 (43.6,59.8)
Palestine	66 (60,73)	6.91 (6.25,7.61)	276 (255,297)	8.84 (8.13,9.49)	28 (21.1,34.8)
Qatar	7 (6,8)	2.44 (2.15,2.74)	58 (48,70)	2.42 (2.19,2.68)	-0.7 (-5,4)
Saudi Arabia	405 (363,449)	5.95 (5.33,6.58)	2494 (2266,2737)	9.52 (8.73,10.31)	59.8 (52.5,67.7)
Sudan	219 (183,259)	2.02 (1.72,2.35)	592 (515,680)	2.3 (2.05,2.57)	14 (8.1,21.5)
Syrian Arab Republic	153 (131,177)	2.46 (2.14,2.79)	422 (376,475)	3.09 (2.79,3.42)	25.6 (20,32.6)
Tunisia	118 (100,138)	2.12 (1.82,2.45)	335 (295,377)	2.5 (2.21,2.8)	17.8 (11.9,24.4)
Türkiye	936 (819,1066)	2.33 (2.05,2.62)	2909 (2642,3190)	3.05 (2.79,3.36)	31.3 (23.9,40.3)
United Arab Emirates	31 (26,38)	2.97 (2.56,3.39)	351 (291,416)	3.33 (2.95,3.68)	12 (5.4,18.6)
Yemen	119 (99,141)	1.97 (1.67,2.27)	407 (349,472)	2.2 (1.94,2.45)	11.5 (5.5,18.1)
South Asia	35968 (30515,41709)	6.01 (5.11,6.88)	96281 (84137,108635)	6.44 (5.65,7.26)	7.2 (3.6,11.7)
Bangladesh	2495 (2224,2775)	4.91 (4.37,5.45)	7446 (6712,8190)	5.17 (4.67,5.66)	5.4 (1.3,9.5)
Bhutan	13 (11,14)	4.92 (4.36,5.49)	44 (40,48)	6.94 (6.33,7.59)	41.1 (34,48.7)
India	29943 (25234,34844)	6.27 (5.3,7.21)	81114 (70536,91985)	6.77 (5.91,7.66)	8 (4.3,12.6)
Nepal	631 (559,713)	6.56 (5.84,7.37)	2035 (1852,2214)	8.55 (7.79,9.28)	30.4 (23.2,38.3)
Pakistan	2887 (2440,3341)	4.93 (4.19,5.71)	5643 (4934,6381)	4.43 (3.87,5.02)	-10.3 (-14.3,-5.8)
Southern Sub-Saharan Africa	1381 (1182,1597)	4.68 (4,5.36)	2577 (2241,2928)	4.21 (3.69,4.73)	-10 (-12.7,-6.5)
Botswana	23 (20,26)	3.67 (3.22,4.1)	63 (56,70)	3.63 (3.31,3.96)	-1.1 (-6.1,5.2)
Eswatini	12 (11,14)	3.65 (3.22,4.07)	21 (18,23)	3.11 (2.83,3.42)	-14.8 (-19,-9.6)
Lesotho	30 (26,35)	3.39 (2.95,3.86)	37 (33,42)	3.11 (2.82,3.43)	-8.2 (-13.2,-2.1)
Namibia	26 (23,30)	3.71 (3.27,4.16)	55 (50,61)	3.51 (3.21,3.83)	-5.4 (-9.8,0)
South Africa	1184 (1012,1372)	5.29 (4.5,6.09)	2234 (1937,2541)	4.61 (4.01,5.21)	-12.9 (-15.6,-9.3)
Zimbabwe	105 (88,124)	2.02 (1.76,2.3)	167 (143,196)	1.87 (1.65,2.09)	-7.8 (-11.1,-4.5)
Western Sub-Saharan Africa	1436 (1204,1682)	1.37 (1.17,1.58)	2981 (2544,3486)	1.13 (0.99,1.28)	-17.5 (-20.6,-13.7)
Benin	31 (27,36)	1.32 (1.15,1.51)	73 (62,86)	1.01 (0.89,1.14)	-23.4 (-27.2,-19.4)
Burkina Faso	53 (44,62)	1.05 (0.89,1.21)	104 (86,124)	0.81 (0.7,0.93)	-22.3 (-26.2,-18.2)
Cabo Verde	2 (1,2)	0.73 (0.61,0.87)	4 (4,5)	0.81 (0.7,0.93)	10.3 (4.6,17.5)
Cameroon	76 (65,87)	1.4 (1.23,1.6)	186 (158,218)	1.04 (0.92,1.17)	-25.9 (-29.8,-22)
Chad	40 (34,46)	1.24 (1.07,1.41)	83 (70,98)	1.03 (0.91,1.17)	-17.3 (-21.2,-12.8)
Côte d'Ivoire	77 (64,92)	1.39 (1.21,1.59)	173 (147,202)	1.07 (0.95,1.2)	-23 (-27.4,-18.2)
Gambia	6 (5,7)	1.32 (1.14,1.51)	14 (12,17)	1.05 (0.93,1.19)	-20.1 (-24.3,-15.6)
Ghana	133 (115,152)	1.78 (1.56,2.02)	337 (297,380)	1.64 (1.49,1.81)	-7.7 (-13,-1.9)
Guinea	49 (42,56)	1.34 (1.16,1.52)	77 (65,90)	1.05 (0.93,1.18)	-21.7 (-25.5,-17.4)
Guinea-Bissau	7 (6,8)	1.33 (1.16,1.52)	11 (9,13)	0.99 (0.87,1.12)	-25.6 (-29.7,-21.4)
Liberia	17 (14,20)	1.3 (1.11,1.49)	33 (27,39)	1.12 (0.97,1.28)	-14 (-17.5,-10.1)
Mali	66 (56,77)	1.36 (1.17,1.56)	149 (129,170)	1.21 (1.08,1.35)	-11 (-16.9,-4.2)
Mauritania	15 (13,18)	1.32 (1.15,1.51)	28 (25,33)	1.06 (0.95,1.19)	-19.6 (-23.9,-15.1)
Niger	48 (40,56)	1.32 (1.14,1.51)	110 (93,131)	0.97 (0.85,1.1)	-26.1 (-29.6,-22.2)
Nigeria	712 (584,844)	1.37 (1.14,1.6)	1382 (1160,1645)	1.13 (0.97,1.3)	-17.2 (-20.6,-13.6)
Sao Tome and Principe	2 (1,2)	2.32 (2.05,2.61)	4 (3,4)	2.5 (2.29,2.76)	8 (2.1,14.4)
Senegal	53 (45,61)	1.39 (1.21,1.58)	109 (94,126)	1.12 (0.99,1.25)	-19.2 (-23.7,-14.7)
Sierra Leone	30 (25,35)	1.26 (1.09,1.44)	51 (43,60)	0.98 (0.86,1.12)	-22 (-25.9,-17.8)
Togo	21 (18,25)	1.28 (1.12,1.46)	52 (44,61)	0.97 (0.85,1.11)	-24.1 (-28.2,-20.2)
Eastern Sub-Saharan Africa	1328 (1107,1559)	1.52 (1.31,1.74)	3244 (2780,3753)	1.53 (1.34,1.72)	0.4 (-2.9,4.3)
Burundi	44 (37,52)	1.67 (1.43,1.9)	102 (87,118)	1.67 (1.48,1.88)	0.5 (-3.7,5.8)
Comoros	4 (3,4)	1.72 (1.49,1.96)	9 (8,10)	1.6 (1.42,1.79)	-7.1 (-11.5,-2.3)
Djibouti	3 (3,4)	1.66 (1.44,1.89)	13 (12,16)	1.67 (1.5,1.86)	0.7 (-4.6,6.2)
Eritrea	22 (18,26)	1.49 (1.29,1.7)	54 (47,62)	1.47 (1.32,1.65)	-1 (-5.5,4.3)
Ethiopia	330 (269,392)	1.44 (1.21,1.66)	769 (654,891)	1.45 (1.25,1.64)	0.7 (-3.2,5.3)
Kenya	168 (140,198)	1.67 (1.41,1.93)	476 (405,556)	1.69 (1.46,1.92)	0.9 (-2.4,5.2)
Madagascar	105 (90,122)	1.85 (1.62,2.1)	273 (237,311)	1.99 (1.77,2.22)	7.3 (2.8,12.2)
Malawi	63 (52,74)	1.36 (1.17,1.55)	132 (113,154)	1.36 (1.21,1.53)	-0.1 (-4.5,5)
Mozambique	87 (72,103)	1.26 (1.07,1.45)	177 (149,208)	1.2 (1.05,1.37)	-4.6 (-9.5,0.1)
Rwanda	54 (46,64)	1.67 (1.44,1.91)	130 (112,149)	1.67 (1.48,1.88)	0.1 (-4.3,4.8)
Somalia	51 (42,61)	1.66 (1.42,1.9)	123 (103,145)	1.45 (1.27,1.64)	-12.5 (-16.3,-8.5)
South Sudan	50 (43,59)	1.74 (1.51,1.98)	69 (59,79)	1.5 (1.33,1.67)	-13.6 (-17.7,-8.9)
Uganda	127 (108,149)	1.71 (1.47,1.95)	322 (278,370)	1.67 (1.48,1.86)	-2.3 (-6.9,2.7)
United Republic of Tanzania	166 (139,194)	1.3 (1.12,1.48)	443 (382,513)	1.38 (1.21,1.54)	5.6 (0.8,11.2)
Zambia	52 (44,61)	1.54 (1.34,1.75)	148 (128,171)	1.59 (1.41,1.77)	3.3 (-1.9,8.8)
Central Sub-Saharan Africa	456 (385,531)	1.8 (1.55,2.05)	1272 (1103,1455)	1.88 (1.66,2.1)	4.5 (0.7,9.4)
Angola	79 (67,92)	1.73 (1.49,1.97)	268 (234,308)	1.8 (1.61,2)	4.1 (-1.6,11)
Central African Republic	23 (19,27)	1.78 (1.52,2.04)	45 (39,53)	1.69 (1.49,1.9)	-5 (-9.1,-0.6)
Congo	22 (18,25)	1.84 (1.59,2.09)	64 (56,73)	1.94 (1.75,2.15)	5.4 (0.3,11.1)
Democratic Republic of the Congo	318 (267,369)	1.81 (1.55,2.07)	855 (736,984)	1.9 (1.67,2.13)	5 (1,10.1)
Equatorial Guinea	4 (3,4)	1.75 (1.5,2.01)	15 (13,17)	2.13 (1.89,2.37)	21.6 (14.7,29.3)
Gabon	11 (10,13)	1.91 (1.67,2.17)	25 (22,28)	2.06 (1.85,2.27)	8 (2.9,13.8)
