# Supplementary material for: Global burden of pulmonary sarcoidosis from 1990 to 2021: a comprehensive analysis based on the GBD 2021 study
Source: Front Med (Lausanne). 2025 May 16;12:1585005. doi: 10.3389/fmed.2025.1585005 (PMC12122343; doi:10.3389/fmed.2025.1585005)
Supplement: Supplementary file 2 [file Supplementary_file_2.xlsx]

## Sheet: Sheet1
Table S2 Prevalence cases of pulmonary sarcoidosis disease in 1990 and 2021 and the percentage change in the age-standardised rates (ASRs) per 100,000, by location
location	1900		2021		Prevalence Percentage change in ASR s from 1990 to 2021
	All-ages cases n (95% UI)	ASR per 100 000 (95% UI)	All-ages cases n (95% UI)	ASR per 100 000 (95% UI)
Global	1887445 (1609369,2206969)	45.99 (39.42,53.78)	4306628 (3802951,4898714)	50.01 (44.24,56.77)	8.7 (4.1,14)
High-income North America	393391 (338218,460044)	116.11 (100.03,135.71)	787779 (695020,893374)	127.5 (113.42,143.85)	9.8 (4.7,16.1)
Canada	26237 (23708,29195)	81.8 (73.68,91.33)	79596 (72771,87025)	117.21 (106.28,128.81)	43.3 (36.1,51.1)
Greenland	39 (34,44)	105.95 (94.68,117.97)	79 (71,87)	116.22 (105.38,127.82)	9.7 (5.1,14)
United States of America	367106 (314032,430935)	119.75 (102.77,140.78)	708092 (621857,808616)	128.72 (113.85,146.06)	7.5 (2.5,13.7)
Australasia	8622 (7526,9870)	36.58 (31.86,42.01)	32955 (29675,36525)	61.8 (55.39,68.95)	69 (59.6,80.4)
Australia	6685 (5879,7563)	34.01 (29.87,38.61)	28564 (25716,31635)	63.59 (57.21,70.8)	87 (76.5,98.8)
New Zealand	1937 (1623,2309)	49.45 (41.36,59.08)	4391 (3831,4977)	52.3 (45.95,59.41)	5.8 (-2.9,15.5)
High-income Asia Pacific	274572 (234702,319642)	134.65 (115.3,156.65)	642118 (564110,731622)	151.6 (134.19,172.06)	12.6 (6.7,18.7)
Brunei Darussalam	178 (158,200)	156.46 (139.7,175.22)	471 (427,526)	127.25 (116.01,139.79)	-18.7 (-22.8,-14.2)
Japan	247461 (210490,291324)	145.9 (123.98,170.58)	520918 (451216,600474)	160.24 (140.33,183.48)	9.8 (4.1,15.8)
Singapore	1241 (1061,1470)	46.78 (40.3,54.83)	5436 (4797,6137)	63.53 (56.09,71.65)	35.8 (28.2,44.9)
Republic of Korea	25692 (22054,29679)	73.22 (63.74,83.72)	115293 (103559,128325)	127.46 (114.18,141.86)	74.1 (65.3,83.6)
Western Europe	249467 (219645,284531)	46.08 (40.1,53.29)	491893 (441707,547311)	58.14 (52,65.11)	26.2 (20.5,32.7)
Andorra	32 (28,37)	53.91 (47.4,61.82)	91 (81,103)	61.12 (54.46,68.94)	13.4 (8.7,18.4)
Austria	4586 (4012,5231)	44.2 (38.16,50.73)	6545 (5837,7296)	42.81 (37.81,48.17)	-3.2 (-7.3,1.5)
Belgium	4119 (3650,4676)	27.92 (24.49,31.98)	8666 (7825,9593)	40.21 (36.12,44.81)	44 (36.7,51.8)
Cyprus	566 (495,642)	65.99 (58.11,74.8)	1450 (1299,1611)	68.81 (61.71,76.6)	4.3 (-1.1,10)
Denmark	3386 (3029,3786)	45.66 (40.44,51.82)	5865 (5321,6475)	55.43 (49.68,61.61)	21.4 (16.6,26.8)
Finland	3028 (2665,3448)	44.09 (38.63,50.57)	6884 (6207,7643)	59.37 (53.44,66.3)	34.6 (27.3,41.9)
France	27440 (24246,31250)	35.36 (30.97,40.64)	56617 (51406,62350)	45.28 (40.41,50.68)	28.1 (21.7,34.3)
Germany	45007 (39726,50986)	37.8 (33.24,42.88)	78725 (71096,86635)	45.58 (40.54,50.95)	20.6 (15.6,26)
Greece	2871 (2461,3386)	19.62 (16.77,23.24)	6983 (6234,7813)	32.66 (28.89,37.03)	66.5 (55.2,79.4)
Iceland	86 (75,98)	31.07 (27,35.67)	231 (208,255)	42.32 (38.01,47.21)	36.2 (28.9,43.7)
Ireland	1974 (1774,2205)	48.65 (43.66,54.41)	7356 (6626,8117)	94.14 (84.7,103.65)	93.5 (83.6,105.6)
Israel	1434 (1264,1628)	29.83 (26.21,34.08)	4148 (3742,4637)	35.5 (31.62,39.86)	19 (12.9,25.3)
Italy	36609 (30288,43956)	45.82 (37.58,55.5)	72288 (63413,83209)	59 (51.46,68.72)	28.8 (18.1,41)
Luxembourg	161 (140,184)	30.48 (26.47,35.35)	416 (373,466)	41.45 (37,46.72)	36 (29.7,43.1)
Malta	219 (196,246)	50.8 (45.23,56.99)	745 (678,811)	80.73 (73.57,88.26)	58.9 (51.6,67.6)
Monaco	28 (25,32)	45.47 (39.74,52.31)	43 (39,48)	50.12 (44.58,56.64)	10.2 (5.2,15.7)
Netherlands	5499 (4730,6425)	28.9 (24.78,33.92)	16420 (14723,18293)	49.99 (44.44,56.42)	73 (62,86.2)
Norway	3620 (3031,4311)	59 (49.53,70.25)	5748 (4948,6658)	62.93 (54.24,73.18)	6.7 (1.6,11.8)
Portugal	3968 (3421,4585)	29.15 (25.1,33.75)	11895 (10833,12988)	53.49 (48.34,59.04)	83.5 (70.8,99)
San Marino	8 (6,9)	23.88 (19.9,28.55)	13 (11,15)	21.6 (18.24,25.59)	-9.5 (-13.6,-5.1)
Spain	27999 (25257,30834)	52.08 (47,57.68)	69348 (63065,76020)	74.46 (67.47,81.61)	43 (36.9,49.1)
Sweden	7616 (6405,9057)	55.59 (46.89,65.91)	12046 (10410,13898)	60.4 (52.06,69.76)	8.7 (2.8,15.2)
Switzerland	3918 (3477,4414)	40.16 (35.04,45.81)	7361 (6627,8136)	44.61 (39.77,50.11)	11.1 (6.4,15.9)
United Kingdom	65088 (55386,76392)	78.82 (67.13,92.24)	111573 (97865,126603)	91.5 (80.64,103.94)	16.1 (8.1,25.2)
Southern Latin America	27842 (25031,30972)	59.53 (53.6,66.25)	85609 (78825,92601)	99.07 (91.46,107.24)	66.4 (59.5,73.2)
Uruguay	1548 (1347,1779)	41.15 (35.63,47.19)	3224 (2940,3517)	62.12 (56.3,68.22)	51 (41,62.3)
Argentina	17958 (16009,20074)	55.24 (49.31,61.68)	43609 (40019,47261)	78.8 (72.2,85.46)	42.7 (35.5,50.2)
Chile	8335 (7619,9097)	80.93 (74.16,88)	38771 (35556,42092)	150.81 (138.33,163.68)	86.3 (77.8,94.7)
Eastern Europe	90879 (75717,107683)	33.43 (27.72,39.85)	52794 (43745,62989)	17.88 (14.66,21.42)	-46.5 (-49.4,-43.1)
Belarus	6897 (6065,7840)	55.08 (48.29,63.14)	3549 (3036,4092)	26.34 (22.2,30.78)	-52.2 (-55.8,-48.6)
Estonia	542 (462,634)	28.74 (24.3,33.44)	679 (600,767)	34.72 (30.04,39.61)	20.8 (14.3,27.3)
Latvia	1385 (1197,1594)	42 (36.23,48.61)	817 (703,944)	29.23 (24.62,34.21)	-30.4 (-34.3,-26.4)
Lithuania	952 (790,1126)	22.41 (18.49,26.62)	884 (759,1028)	21.54 (18.19,25.34)	-3.9 (-8.2,1.6)
Republic of Moldova	982 (794,1191)	21.22 (17.22,25.73)	1011 (840,1203)	19.71 (16.24,23.57)	-7.1 (-11.4,-2.4)
Russian Federation	43246 (34848,52665)	24.39 (19.7,29.8)	34024 (27775,41039)	16.69 (13.49,20.22)	-31.6 (-34.4,-28.3)
Ukraine	36875 (31109,43849)	54.13 (45.8,64.12)	11831 (9829,14082)	18.48 (15.3,22.13)	-65.9 (-68.9,-62.7)
Central Europe	56134 (48055,65349)	38.21 (32.69,44.77)	70262 (62022,79643)	38.39 (33.44,44.05)	0.5 (-2.4,3.9)
Albania	839 (707,1001)	34.9 (29.83,41.05)	1382 (1207,1589)	35.29 (30.45,41.21)	1.1 (-2.6,4.9)
Bosnia and Herzegovina	1302 (1075,1570)	28.67 (24.1,34.33)	1480 (1276,1722)	28.33 (24.09,33.36)	-1.2 (-5.7,3.9)
Bulgaria	2911 (2470,3432)	25.32 (21.25,29.92)	2231 (1898,2615)	20.74 (17.28,24.64)	-18.1 (-21.5,-14.4)
Croatia	1531 (1257,1855)	25.43 (20.9,30.83)	1889 (1649,2160)	29.53 (25.34,33.98)	16.1 (7.8,25.1)
Czechia	2997 (2519,3528)	23.4 (19.55,27.7)	7456 (6717,8375)	41 (36.43,46.44)	75.2 (64.9,90.5)
Hungary	4561 (3978,5203)	33.47 (28.98,38.5)	6185 (5521,6909)	38.74 (33.99,44.02)	15.7 (10.9,21.1)
Montenegro	142 (115,172)	21.91 (17.84,26.5)	173 (144,206)	20.26 (16.77,24.42)	-7.5 (-12.1,-2.6)
North Macedonia	424 (341,512)	20.84 (16.87,25.11)	624 (521,741)	20.13 (16.76,24.02)	-3.4 (-7.2,1.5)
Poland	18451 (15227,22036)	42.81 (35.21,51.26)	24978 (21723,28715)	42.62 (36.66,49.33)	-0.4 (-6.3,6.9)
Romania	17323 (15543,19515)	62.42 (55.81,70.36)	15302 (13730,17167)	48.94 (43.49,55.29)	-21.6 (-24.4,-18.3)
Serbia	2465 (2049,2923)	21.4 (17.74,25.39)	3220 (2791,3709)	23.6 (20.29,27.58)	10.2 (5.3,16.1)
Slovakia	1641 (1369,1946)	28.16 (23.45,33.52)	2886 (2539,3282)	34.65 (30.33,40.01)	23 (16,32.3)
Slovenia	649 (542,768)	27.37 (22.75,32.51)	1434 (1260,1642)	39.86 (34.33,46.25)	45.6 (38.1,54.4)
Central Asia	17284 (15188,19815)	34.69 (30.71,39.36)	31350 (27948,35422)	35.86 (32.32,40.28)	3.4 (0.2,6.3)
Armenia	1125 (988,1289)	39.33 (34.92,44.63)	1718 (1540,1927)	41.24 (36.96,46.66)	4.9 (0.9,9.4)
Azerbaijan	1652 (1442,1937)	30.59 (26.73,35.39)	3552 (3083,4116)	32.5 (28.66,37.24)	6.2 (2.9,9.4)
Georgia	1678 (1447,1944)	27.06 (23.54,31.41)	1428 (1291,1588)	26.41 (23.71,29.49)	-2.4 (-7.8,4)
Kazakhstan	3099 (2597,3640)	22.46 (19.22,26.22)	6181 (5432,6995)	32.29 (28.6,36.44)	43.7 (36.3,52.8)
Kyrgyzstan	603 (495,722)	18.81 (15.66,22.42)	886 (710,1082)	15.29 (12.48,18.56)	-18.7 (-22.2,-14.7)
Mongolia	337 (291,389)	28.25 (24.74,32.11)	911 (795,1047)	33.56 (29.81,37.86)	18.8 (14.4,23)
Tajikistan	1825 (1625,2042)	64.03 (56.84,71.85)	4375 (3958,4841)	70.37 (64.23,77.31)	9.9 (4.5,15.4)
Turkmenistan	539 (455,629)	24.87 (21.35,28.65)	804 (654,969)	17.3 (14.33,20.6)	-30.4 (-34.3,-26.5)
Uzbekistan	6427 (5741,7238)	52.22 (46.6,58.71)	11494 (10155,12963)	39.88 (35.95,44.47)	-23.6 (-27.7,-19.4)
Central Latin America	35146 (29813,40967)	39.05 (33.59,45.27)	116101 (103369,130258)	45.91 (41.07,51.56)	17.6 (11.4,24)
Colombia	3920 (3218,4691)	19.67 (16.51,23.32)	17062 (15151,19064)	30.97 (27.52,34.68)	57.5 (46.2,73.1)
Costa Rica	944 (846,1051)	52.39 (47,58.22)	4022 (3699,4354)	73.25 (67.37,79.23)	39.8 (33,46.5)
El Salvador	843 (733,966)	27.27 (23.88,30.97)	2916 (2641,3212)	47.07 (42.54,51.9)	72.6 (62.2,84.2)
Guatemala	1264 (1121,1426)	33.27 (29.79,36.96)	4808 (4385,5233)	42.28 (38.73,45.86)	27.1 (21.9,32.3)
Honduras	741 (645,852)	33.33 (29.25,38.05)	3543 (3169,3951)	52.63 (47.15,58.61)	57.9 (49.8,67.3)
Mexico	23858 (20056,28136)	52 (43.92,61.43)	70394 (61531,80826)	55.05 (48.13,63.02)	5.9 (-0.5,12.3)
Nicaragua	387 (324,459)	22.49 (19.19,26.36)	1778 (1579,1998)	35.18 (31.38,39.14)	56.5 (45.2,69.9)
Panama	446 (392,509)	28.2 (24.88,31.97)	2348 (2134,2571)	53.18 (48.36,58.22)	88.6 (76.3,103.2)
Venezuela (Bolivarian Republic of)	2742 (2341,3190)	25.73 (22.4,29.42)	9231 (8221,10247)	30.52 (27.34,33.87)	18.6 (12.2,24.9)
Andean Latin America	15935 (14531,17510)	76.6 (69.74,84.04)	79687 (73988,85343)	135.98 (126.12,145.58)	77.5 (70.8,84.9)
Bolivia (Plurinational State of)	2332 (2097,2577)	71.89 (64.69,79.29)	10337 (9422,11296)	115.37 (105.44,125.77)	60.5 (52.8,68.2)
Ecuador	2312 (2053,2609)	42.27 (37.88,47.13)	13355 (12228,14455)	81.93 (74.99,88.64)	93.8 (81.9,106.6)
Peru	11290 (10337,12376)	93.07 (85.14,102.06)	55994 (52200,59884)	167.38 (155.61,179.28)	79.9 (72.3,87.6)
Caribbean	4238 (3555,4977)	15.36 (13,18.01)	11198 (9897,12639)	21.09 (18.65,23.82)	37.2 (29.9,45.7)
Antigua and Barbuda	7 (6,8)	13.54 (11.22,16.33)	21 (19,25)	19.48 (17,22.47)	43.9 (35.3,54.9)
Bahamas	43 (37,49)	25.01 (21.96,28.42)	142 (128,158)	33.32 (29.94,36.75)	33.2 (26.6,40.8)
Barbados	51 (44,58)	18.67 (15.95,21.65)	126 (113,139)	26.14 (23.15,29.1)	40 (32.2,49.5)
Belize	35 (31,39)	34.77 (30.94,39.03)	244 (224,264)	72.2 (66.59,77.73)	107.7 (95,121.2)
Bermuda	28 (26,31)	44.42 (40.08,49.05)	84 (77,91)	67.11 (61.48,73.22)	51.1 (45.3,57)
Cuba	1244 (985,1524)	11.86 (9.44,14.48)	2239 (1887,2654)	13.01 (10.82,15.52)	9.8 (2.5,18.8)
Dominica	9 (8,11)	16.04 (13.47,18.84)	18 (16,20)	22.13 (19.45,24.95)	38 (29.9,47.8)
Dominican Republic	498 (395,608)	11.08 (8.96,13.38)	1703 (1456,1992)	16.19 (13.91,18.87)	46.2 (36.9,57.4)
Grenada	11 (9,12)	15.92 (13.6,18.54)	28 (25,32)	24.34 (21.58,27.62)	52.8 (44.1,64.1)
Guyana	72 (60,86)	16.18 (13.85,18.86)	167 (147,189)	24.07 (21.49,27.03)	48.8 (39.2,59.8)
Haiti	583 (486,687)	15.57 (13.26,18.07)	1682 (1449,1936)	19.31 (17,21.93)	24 (17.8,32.1)
Jamaica	232 (194,275)	13.19 (10.99,15.63)	550 (478,627)	17.83 (15.45,20.29)	35.2 (27.3,46.9)
Puerto Rico	951 (842,1082)	26.15 (23.03,29.7)	2817 (2555,3105)	45.1 (40.75,49.78)	72.5 (63.2,82.5)
Saint Kitts and Nevis	8 (7,9)	21.04 (18.4,24.15)	25 (23,29)	35.33 (31.64,39.36)	67.9 (58.7,78.4)
Saint Lucia	19 (16,22)	20.63 (17.93,23.52)	82 (74,90)	34.6 (31.37,38.19)	67.7 (57.5,79.2)
Saint Vincent and the Grenadines	9 (8,11)	12.48 (10.24,15.02)	26 (23,30)	18.7 (16.21,21.25)	49.8 (39,65)
Suriname	49 (42,58)	17.74 (15.24,20.75)	159 (142,179)	24.9 (22.15,27.78)	40.3 (31.5,49.5)
Trinidad and Tobago	218 (192,247)	24.37 (21.57,27.52)	628 (565,697)	33.05 (29.61,36.8)	35.6 (30.1,41.7)
United States Virgin Islands	26 (23,30)	28.6 (25.3,32.56)	75 (68,82)	44.46 (40.21,49.17)	55.5 (46,64.6)
Tropical Latin America	28813 (23850,34562)	27.45 (22.97,32.54)	52675 (45618,60595)	20.45 (17.76,23.47)	-25.5 (-32.4,-17.4)
Brazil	28492 (23571,34168)	27.8 (23.25,32.96)	51550 (44624,59313)	20.5 (17.78,23.52)	-26.3 (-33.2,-18.2)
Paraguay	321 (267,381)	13.28 (11.3,15.52)	1125 (989,1284)	18.62 (16.53,21.1)	40.2 (31.7,50.3)
East Asia	260268 (213539,316112)	27.06 (22.44,32.71)	647955 (552500,759163)	29.3 (25.22,34.2)	8.3 (0.8,17.1)
China	254708 (208622,309661)	27.47 (22.74,33.24)	628383 (534993,737822)	29.42 (25.28,34.39)	7.1 (-0.4,15.9)
Democratic People's Republic of Korea	3076 (2574,3671)	18.05 (15.28,21.22)	6049 (5158,7031)	18.01 (15.45,20.86)	-0.2 (-4.9,4.8)
Taiwan (Province of China)	2485 (2069,2968)	14.83 (12.55,17.44)	13524 (11988,15265)	32.44 (28.75,36.57)	118.7 (100.9,140.4)
Southeast Asia	37166 (30050,45335)	13.22 (10.95,15.79)	120933 (103687,141729)	17.4 (15.03,20.22)	31.6 (25.8,39.4)
Cambodia	480 (370,597)	9.35 (7.48,11.37)	1720 (1430,2064)	12.76 (10.76,15.09)	36.5 (28.8,46.3)
Indonesia	15485 (12426,19024)	14.06 (11.51,16.96)	45335 (38245,53946)	17.09 (14.56,20.02)	21.6 (15.6,28.6)
Lao People's Democratic Republic	257 (211,311)	11.28 (9.42,13.4)	799 (670,941)	15.68 (13.38,18.19)	39 (30.3,48.1)
Malaysia	1754 (1481,2051)	17.61 (15.22,20.35)	7924 (7008,9004)	26.62 (23.71,30.13)	51.2 (43.5,60.2)
Maldives	83 (74,94)	81.57 (73.18,91.64)	456 (415,504)	124.13 (112.34,136.75)	52.2 (42.4,61.5)
Mauritius	377 (335,420)	50.48 (45.08,56.05)	2038 (1846,2227)	107.87 (98.29,117.39)	113.7 (101.5,124.2)
Myanmar	3714 (3113,4401)	14.94 (12.64,17.45)	13317 (11491,15226)	26.32 (22.87,29.91)	76.1 (65.1,88.5)
Philippines	3625 (2770,4535)	10.69 (8.52,13.22)	7770 (6089,9668)	8.34 (6.71,10.28)	-22 (-25.2,-18.1)
Seychelles	8 (6,9)	13.6 (11.24,16.34)	21 (18,25)	17.25 (14.76,20.11)	26.9 (19.9,35.2)
Sri Lanka	1697 (1408,2041)	14.33 (12.13,16.84)	6459 (5650,7382)	23.4 (20.51,26.64)	63.3 (54.2,73.5)
Thailand	4459 (3542,5470)	11.11 (9.1,13.36)	13210 (11147,15756)	12.4 (10.39,14.93)	11.7 (7.2,17.8)
Timor-Leste	41 (32,50)	12.01 (10.01,14.19)	139 (119,162)	15.33 (13.23,17.84)	27.7 (20.9,36)
Viet Nam	5132 (4159,6250)	12.18 (9.99,14.73)	21575 (18484,25211)	20.89 (18,24.26)	71.5 (59.1,86.4)
Oceania	1718 (1501,1963)	42.55 (37.75,48.11)	4880 (4391,5411)	49.16 (44.66,54.3)	15.6 (11.1,20.2)
American Samoa	10 (9,12)	32.72 (28.47,37.98)	14 (12,16)	27.89 (24.38,31.83)	-14.8 (-17.7,-11.8)
Cook Islands	6 (5,7)	42.16 (37.11,47.97)	10 (9,11)	44.59 (39.21,50.14)	5.8 (2,9.8)
Fiji	124 (102,148)	22.99 (19.39,27.21)	213 (181,246)	23.77 (20.33,27.33)	3.4 (-0.4,8.1)
Guam	116 (105,127)	108.71 (99.6,118.05)	178 (163,192)	93.53 (85.94,101.75)	-14 (-16.9,-11)
Kiribati	15 (14,18)	29.97 (26.29,34.07)	31 (27,35)	31.1 (27.83,34.89)	3.8 (-0.5,8.8)
Marshall Islands	10 (9,12)	42.68 (37.88,47.87)	22 (20,24)	46.14 (41.52,50.96)	8.1 (3.6,12.7)
Micronesia (Federated States of)	26 (23,29)	40.93 (36.4,46.13)	41 (37,46)	45.76 (41.16,50.51)	11.8 (6.9,16.3)
Nauru	4 (3,4)	54.37 (48.36,60.77)	4 (4,5)	53.81 (48.39,59.27)	-1 (-5.1,2.7)
Niue	1 (1,1)	51.46 (45.78,57.76)	1 (1,1)	55.37 (49.58,61.64)	7.6 (3.5,11.8)
Northern Mariana Islands	20 (17,23)	64.52 (55.9,74.03)	35 (31,39)	62.5 (55.44,69.69)	-3.1 (-7.7,1.5)
Palau	7 (6,8)	57.05 (50.69,63.96)	14 (12,15)	58.13 (52.29,64.36)	1.9 (-1.8,6)
Papua New Guinea	1107 (966,1258)	45.09 (39.92,50.9)	3730 (3346,4137)	53.55 (48.87,59.11)	18.8 (13.6,24.7)
Samoa	47 (42,53)	44.4 (39.72,50.18)	83 (74,92)	49.98 (44.99,55.2)	12.6 (7.4,18)
Solomon Islands	56 (48,66)	30.39 (26.06,35.26)	153 (132,175)	32.4 (28.66,36.8)	6.6 (1.8,12.2)
Tokelau	1 (0,1)	42.31 (37.45,47.74)	1 (1,1)	47.43 (42.61,52.84)	12.1 (7.4,16.3)
Tonga	21 (18,24)	32.61 (28.3,37.46)	32 (28,36)	37.12 (33.13,41.51)	13.8 (8.5,19.9)
Tuvalu	3 (3,4)	41.62 (37.05,46.94)	6 (5,6)	49.86 (44.82,55.09)	19.8 (14.4,25.4)
Vanuatu	35 (30,40)	38.41 (33.81,44.05)	94 (83,105)	39.95 (35.67,44.21)	4 (-1.4,9.7)
North Africa and Middle East	48261 (40001,57470)	24.62 (20.9,28.99)	185663 (160883,214498)	35.72 (31.4,40.69)	45.1 (38.4,54.7)
Afghanistan	1361 (1111,1646)	19.21 (15.72,22.94)	3058 (2502,3690)	22.43 (19.22,26.37)	16.7 (10.2,23.8)
Algeria	3524 (2875,4224)	24.96 (20.68,29.66)	12854 (11083,15093)	32.27 (28.09,37.52)	29.3 (22.1,38)
Bahrain	86 (72,104)	34.88 (30.28,40.13)	642 (560,741)	57.71 (51.77,64.39)	65.4 (56.4,75.4)
Egypt	7259 (5803,8913)	21.88 (17.98,26.23)	24036 (20382,28452)	31.91 (27.55,37.03)	45.9 (38.4,56.1)
Iran (Islamic Republic of)	5515 (4345,6788)	17.62 (14.24,21.48)	17455 (14267,20993)	19.77 (16.39,23.5)	12.2 (7.1,17.5)
Iraq	1953 (1581,2359)	20.81 (17.1,24.92)	8451 (7129,9861)	28.98 (25.03,33.38)	39.2 (30.7,51.2)
Jordan	867 (765,982)	56.45 (50.59,63.15)	5963 (5322,6608)	70.5 (63.77,77.02)	24.9 (19.4,31.1)
Kuwait	337 (282,403)	42 (37.21,47.61)	1933 (1652,2249)	53.86 (48.44,59.79)	28.2 (23.4,34.6)
Lebanon	614 (507,739)	26.24 (21.94,31.6)	2054 (1769,2387)	34.53 (29.84,40.08)	31.6 (24,40.1)
Libya	585 (481,701)	26.97 (22.29,32.03)	1844 (1560,2192)	29.02 (25.18,33.91)	7.6 (1.8,14.9)
Morocco	3603 (2913,4304)	22.43 (18.54,26.63)	11545 (9994,13498)	31.33 (27.23,36.39)	39.7 (31.7,50.4)
Oman	232 (185,285)	23.62 (19.8,27.87)	1131 (935,1363)	37.93 (33.24,43.31)	60.6 (52.2,71.2)
Palestine	704 (625,799)	75.37 (67.22,85.4)	3007 (2732,3278)	104.41 (95.17,113.28)	38.5 (30.1,46.9)
Qatar	71 (56,88)	30.64 (26.47,35.59)	688 (546,846)	34.32 (30.02,39.42)	12 (6.6,17.3)
Saudi Arabia	3822 (3355,4336)	57.39 (50.69,64.33)	25346 (22608,28192)	105.48 (96.07,115.58)	83.8 (74.9,94.2)
Sudan	2262 (1801,2738)	20.8 (16.91,24.87)	6725 (5632,7927)	27.41 (23.63,31.75)	31.8 (24.2,41.6)
Syrian Arab Republic	1623 (1341,1942)	26.88 (22.67,31.61)	5292 (4615,6096)	37.19 (32.66,42.52)	38.4 (31.3,48.5)
Tunisia	1390 (1136,1672)	24.89 (20.62,29.56)	4614 (3968,5364)	33.61 (29.03,39.01)	35.1 (27.8,43.9)
Türkiye	10850 (9211,12763)	27.39 (23.47,31.74)	40309 (35470,45852)	41.66 (36.71,47.36)	52.1 (43.5,63.8)
United Arab Emirates	317 (254,387)	34.8 (29.67,40.99)	4119 (3426,4856)	41.46 (36.26,47.02)	19.1 (12.9,26.6)
Yemen	1258 (999,1531)	20.68 (16.84,24.72)	4421 (3670,5277)	24.25 (20.78,28.25)	17.3 (11,25.3)
South Asia	293638 (246481,345906)	47.25 (39.91,55.76)	791408 (688352,911272)	51.07 (44.55,58.79)	8.1 (4,12.6)
Bangladesh	19797 (17274,22702)	38.72 (33.99,43.89)	75227 (66950,84357)	52.03 (46.3,58.07)	34.4 (28.4,40.2)
Bhutan	98 (85,114)	36.2 (31.71,41.25)	406 (364,448)	64.85 (58.2,71.56)	79.2 (69.1,90.1)
India	244067 (203846,288778)	48.9 (41.02,57.96)	654925 (565718,757500)	52.55 (45.53,60.83)	7.5 (3.5,11.7)
Nepal	4758 (4147,5452)	47.39 (41.33,54.05)	18223 (16389,20247)	75.39 (68.01,83.44)	59.1 (50.1,69.2)
Pakistan	24918 (20837,29434)	41.83 (35.21,49.43)	42628 (36267,49584)	31.24 (27.07,36.04)	-25.3 (-28.3,-21.8)
Southern Sub-Saharan Africa	13392 (11191,15782)	45.27 (38.3,53.16)	25863 (22187,30077)	41.18 (35.6,47.56)	-9 (-11.7,-5.9)
Botswana	214 (182,249)	33.37 (28.78,38.44)	678 (590,774)	39.36 (34.77,44.1)	18 (12.4,24.8)
Eswatini	110 (92,129)	32.04 (27.48,37.12)	210 (181,244)	30.9 (27.33,34.97)	-3.6 (-8.1,2.4)
Lesotho	269 (226,317)	29.38 (24.87,34.33)	371 (322,427)	30.04 (26.51,34.13)	2.2 (-3.3,9.3)
Namibia	239 (202,278)	32.54 (28.04,37.51)	575 (503,653)	36.24 (32.03,40.49)	11.4 (6.2,17.7)
South Africa	11429 (9571,13501)	51.21 (43.35,60.37)	22249 (19141,25911)	44.8 (38.67,51.87)	-12.5 (-15.1,-9.4)
Zimbabwe	1131 (920,1371)	22.64 (18.83,26.91)	1781 (1438,2148)	19.73 (16.47,23.27)	-12.9 (-16,-9.4)
Western Sub-Saharan Africa	14419 (11654,17390)	14.07 (11.53,16.78)	32122 (26136,38830)	12.79 (10.7,15.15)	-9.1 (-12.6,-5.4)
Benin	302 (245,362)	13.07 (10.87,15.49)	788 (639,957)	11.65 (9.75,13.81)	-10.9 (-15,-6)
Burkina Faso	544 (431,667)	10.77 (8.67,13.07)	1168 (922,1441)	9.7 (7.88,11.73)	-9.9 (-14.2,-5.3)
Cabo Verde	20 (16,25)	9.19 (7.25,11.27)	58 (47,71)	11.37 (9.33,13.75)	23.8 (16.3,32.9)
Cameroon	753 (621,902)	14.19 (11.98,16.62)	2028 (1641,2466)	12 (10.04,14.24)	-15.4 (-19.6,-10.9)
Chad	379 (306,454)	11.95 (9.84,14.24)	856 (691,1038)	11.21 (9.34,13.26)	-6.2 (-10.5,-0.8)
Côte d'Ivoire	740 (596,898)	13.8 (11.55,16.29)	1882 (1521,2263)	12.22 (10.33,14.41)	-11.4 (-16.4,-5.8)
Gambia	58 (47,71)	13.14 (10.84,15.45)	149 (120,179)	11.79 (9.9,14.01)	-10.3 (-14.8,-5.3)
Ghana	1237 (1032,1459)	16.59 (14.11,19.39)	3550 (2996,4139)	17.51 (15.08,19.95)	5.5 (-0.4,12)
Guinea	480 (395,575)	13.14 (10.94,15.53)	812 (665,975)	11.58 (9.75,13.67)	-11.8 (-15.8,-7.3)
Guinea-Bissau	62 (50,74)	12.79 (10.73,15.05)	114 (91,140)	10.97 (9.2,13.02)	-14.3 (-18.5,-9.5)
Liberia	163 (130,198)	12.36 (10.04,14.95)	344 (267,422)	11.64 (9.56,13.88)	-5.9 (-9.7,-1.6)
Mali	649 (536,778)	13.68 (11.45,16.19)	1601 (1341,1897)	14.35 (12.33,16.65)	4.9 (-1.9,12.5)
Mauritania	151 (125,183)	13.27 (11.09,15.66)	328 (271,395)	12.8 (10.81,15.11)	-3.5 (-8.4,2.1)
Niger	458 (367,557)	12.86 (10.68,15.16)	1157 (934,1416)	10.76 (8.94,12.79)	-16.4 (-20.5,-12.4)
Nigeria	7395 (5885,8975)	14.63 (11.8,17.66)	14938 (11950,18256)	12.88 (10.6,15.39)	-11.9 (-15.6,-8.3)
Sao Tome and Principe	15 (13,17)	22.18 (19.22,25.53)	37 (32,43)	28.07 (24.93,31.84)	26.5 (19.6,35.2)
Senegal	507 (414,606)	13.48 (11.25,15.86)	1184 (971,1416)	12.62 (10.61,14.8)	-6.4 (-11.1,-1)
Sierra Leone	295 (238,354)	12.58 (10.35,14.98)	542 (439,659)	10.98 (9.14,13.14)	-12.7 (-17.6,-8)
Togo	210 (168,256)	13.26 (10.98,15.7)	587 (475,716)	11.4 (9.47,13.39)	-14 (-18.7,-10)
Eastern Sub-Saharan Africa	11901 (9600,14376)	13.24 (10.93,15.74)	30904 (25480,36978)	14.57 (12.34,17.07)	10 (6.7,14.3)
Burundi	399 (322,480)	14.72 (12.24,17.41)	930 (759,1117)	14.9 (12.61,17.37)	1.2 (-3.2,7)
Comoros	35 (29,42)	15.36 (12.87,18.09)	85 (71,101)	15.28 (13.09,17.83)	-0.5 (-5,4.1)
Djibouti	28 (23,35)	15.48 (12.89,18.22)	137 (114,164)	16.68 (14.38,19.36)	7.7 (2.5,13.2)
Eritrea	195 (155,241)	12.69 (10.49,15.06)	520 (429,627)	14.2 (12.2,16.47)	11.9 (6.8,19.1)
Ethiopia	2675 (2123,3258)	10.87 (8.83,13.03)	6548 (5325,7875)	12.04 (10.08,14.25)	10.7 (6.3,15.9)
Kenya	1625 (1306,1967)	16.63 (13.69,19.95)	4620 (3842,5566)	16.37 (13.85,19.3)	-1.6 (-5,2.6)
Madagascar	950 (788,1133)	16.11 (13.56,19.06)	2603 (2192,3089)	18.21 (15.73,21.02)	13 (8.1,18.5)
Malawi	592 (466,726)	12.6 (10.27,15.07)	1313 (1074,1565)	13.91 (11.77,16.34)	10.4 (5.3,16.6)
Mozambique	805 (639,983)	11.09 (8.99,13.3)	1799 (1431,2194)	12.45 (10.3,14.84)	12.3 (6.5,18.7)
Rwanda	485 (394,583)	14.27 (11.9,16.95)	1323 (1105,1558)	17.11 (14.64,19.82)	19.9 (14.8,25.8)
Somalia	465 (368,569)	14.35 (11.86,17.08)	1106 (885,1345)	12.76 (10.77,15.01)	-11.1 (-14.7,-7.2)
South Sudan	437 (361,517)	14.86 (12.45,17.53)	619 (506,746)	12.66 (10.71,14.81)	-14.8 (-18.8,-10.5)
Uganda	1120 (914,1358)	14.77 (12.32,17.58)	3158 (2639,3753)	17.08 (14.67,19.8)	15.6 (10.6,22.7)
United Republic of Tanzania	1607 (1292,1942)	12.51 (10.27,14.96)	4636 (3835,5519)	14.81 (12.56,17.3)	18.4 (12.5,24.4)
Zambia	475 (382,572)	13.71 (11.4,16.25)	1481 (1225,1760)	16.4 (14.21,19.07)	19.6 (14.7,26.9)
Central Sub-Saharan Africa	4362 (3559,5232)	16.45 (13.78,19.46)	12478 (10451,14822)	18.3 (15.77,21.18)	11.2 (6.3,16.5)
Angola	707 (571,856)	14.55 (12.19,17.15)	2706 (2252,3205)	18.21 (15.79,21.15)	25.1 (18.4,33.5)
Central African Republic	209 (170,253)	15.27 (12.68,17.99)	413 (336,497)	14.47 (12.17,16.83)	-5.3 (-9.2,-1)
Congo	201 (166,238)	16.35 (13.68,19.17)	650 (548,772)	19.44 (16.95,22.53)	19 (12.3,25.7)
Democratic Republic of the Congo	3108 (2530,3725)	17.02 (14.19,20.16)	8301 (6945,9853)	18.31 (15.67,21.19)	7.6 (2.9,13.3)
Equatorial Guinea	28 (23,34)	12.32 (10.16,14.59)	151 (126,179)	22.97 (19.87,26.58)	86.3 (74.4,100.8)
Gabon	109 (91,129)	17.87 (15.17,21.03)	256 (220,298)	21.3 (18.56,24.3)	19.2 (12.5,26)
