# Supplementary material for: Global burden of pulmonary sarcoidosis from 1990 to 2021: a comprehensive analysis based on the GBD 2021 study
Source: Front Med (Lausanne). 2025 May 16;12:1585005. doi: 10.3389/fmed.2025.1585005 (PMC12122343; doi:10.3389/fmed.2025.1585005)
Supplement: Supplementary file 3 [file Supplementary_file_3.xlsx]

## Sheet: Sheet1
Table S3 Deaths cases of pulmonary sarcoidosis disease in 1990 and 2021 and the percentage change in the age-standardised rates (ASRs) per 100,000, by location
	1900		2021		Deaths Percentage change in ASR s from 1990 to 2021
location	All-ages cases n (95% UI)	ASR per 100 000 (95% UI)	All-ages cases n (95% UI)	ASR per 100 000 (95% UI)
Global	54967 (44761,68391)	1.52 (1.25,1.87)	188222 (161406,212252)	2.28 (1.96,2.56)	50.3 (31.7,74.3)
High-income North America	8066 (7442,8421)	2.23 (2.07,2.33)	29737 (26085,31529)	4.25 (3.75,4.49)	90.2 (79.9,97.3)
Canada	665 (608,721)	2.04 (1.86,2.21)	3133 (2760,3409)	3.92 (3.47,4.27)	92.6 (74,111.3)
Greenland	1 (1,2)	4.72 (2.5,6.7)	2 (1,3)	3.57 (1.46,5.39)	-24.5 (-52.3,11.1)
United States of America	7399 (6816,7738)	2.25 (2.09,2.36)	26602 (23245,28216)	4.28 (3.77,4.53)	90.1 (79.7,97.2)
Australasia	263 (242,285)	1.13 (1.03,1.22)	1904 (1603,2088)	3.17 (2.69,3.46)	180.3 (151.7,209)
Australia	215 (195,233)	1.11 (1.01,1.21)	1633 (1371,1797)	3.21 (2.72,3.51)	188.1 (155.4,221.4)
New Zealand	49 (44,53)	1.22 (1.12,1.32)	271 (236,299)	2.97 (2.6,3.26)	143.3 (120,167.6)
High-income Asia Pacific	5196 (4709,5608)	2.72 (2.45,2.94)	26166 (21826,28826)	4.36 (3.73,4.76)	60.3 (43.9,74.8)
Brunei Darussalam	3 (2,4)	3.21 (2.07,4.61)	7 (5,9)	2.5 (1.62,3.46)	-22.1 (-48.5,21.7)
Japan	4703 (4354,4901)	2.84 (2.61,2.97)	24026 (19891,26345)	4.89 (4.2,5.28)	71.9 (58.9,81.2)
Singapore	17 (16,19)	0.9 (0.83,0.97)	82 (71,89)	1 (0.87,1.09)	11.3 (-0.8,24.6)
Republic of Korea	473 (285,838)	2 (1.18,3.57)	2052 (1110,2823)	2.18 (1.18,2.99)	9.2 (-54.9,122.3)
Western Europe	6645 (6204,6944)	1.11 (1.04,1.16)	30538 (26845,32788)	2.79 (2.49,2.97)	151.4 (133.2,166.7)
Andorra	1 (1,2)	2.19 (1.24,3.66)	3 (1,6)	1.98 (0.59,3.86)	-9.7 (-61.8,65.7)
Austria	67 (62,72)	0.54 (0.5,0.58)	249 (216,276)	1.22 (1.07,1.34)	127.9 (105.9,152.1)
Belgium	162 (148,174)	1.01 (0.92,1.08)	568 (489,625)	2.16 (1.9,2.36)	114.6 (96.5,134.1)
Cyprus	48 (31,76)	8.03 (5.22,12.3)	89 (60,123)	4.46 (3.01,6.14)	-44.4 (-65.3,-1.4)
Denmark	89 (81,97)	1.05 (0.96,1.13)	317 (275,357)	2.4 (2.1,2.67)	129.2 (104.1,158.2)
Finland	94 (84,106)	1.28 (1.14,1.44)	445 (381,494)	3 (2.6,3.3)	133.2 (98.2,173.4)
France	876 (790,946)	0.99 (0.9,1.07)	3121 (2622,3508)	1.86 (1.61,2.08)	87.3 (64.6,109)
Germany	1490 (1313,1674)	1.14 (1.01,1.28)	4380 (3813,4828)	1.97 (1.75,2.14)	72.2 (48.3,101.4)
Greece	61 (56,67)	0.42 (0.38,0.45)	546 (479,598)	1.95 (1.76,2.12)	368.3 (325.8,414.9)
Iceland	2 (2,2)	0.66 (0.59,0.72)	12 (11,14)	1.97 (1.7,2.21)	198.9 (160.2,240.9)
Ireland	85 (79,92)	2.04 (1.9,2.21)	398 (337,454)	4.72 (4.02,5.37)	131 (102.7,163.9)
Israel	48 (44,53)	0.99 (0.9,1.08)	191 (163,210)	1.43 (1.24,1.58)	44.9 (27,64)
Italy	191 (178,199)	0.21 (0.2,0.22)	3277 (2813,3568)	1.94 (1.71,2.09)	803.9 (743.2,851.8)
Luxembourg	4 (4,4)	0.74 (0.68,0.8)	21 (18,23)	1.81 (1.6,2.03)	145.5 (116.5,175.6)
Malta	8 (7,8)	1.85 (1.67,2.03)	48 (41,54)	4.38 (3.76,4.96)	136.4 (105.8,173.2)
Monaco	2 (1,2)	2.34 (1.62,3.14)	3 (2,4)	2.64 (1.83,3.81)	13 (-20.1,66.5)
Netherlands	111 (102,120)	0.55 (0.51,0.59)	981 (836,1091)	2.54 (2.18,2.81)	360.9 (310.6,413.7)
Norway	86 (81,91)	1.16 (1.09,1.22)	245 (218,262)	2.23 (2.01,2.38)	91.5 (81.4,101.2)
Portugal	107 (99,115)	0.81 (0.75,0.88)	724 (615,800)	2.5 (2.17,2.74)	207.5 (172.3,245.4)
San Marino	0 (0,0)	0.6 (0.39,0.84)	0 (0,1)	0.38 (0.21,0.67)	-35.6 (-63.7,14.9)
Spain	998 (918,1069)	1.81 (1.67,1.94)	5405 (4470,6029)	4.37 (3.69,4.81)	141.3 (114.1,166.1)
Sweden	237 (215,255)	1.44 (1.31,1.55)	705 (615,802)	2.76 (2.42,3.13)	92.2 (68.4,118.9)
Switzerland	127 (114,141)	1.14 (1.02,1.26)	371 (314,417)	1.77 (1.54,1.98)	55.5 (34,77.8)
United Kingdom	1745 (1657,1798)	1.83 (1.74,1.89)	8412 (7514,8862)	5.67 (5.12,5.95)	209.8 (193.1,221)
Southern Latin America	1140 (1066,1223)	2.58 (2.41,2.77)	4357 (3906,4681)	4.8 (4.31,5.15)	86 (68.7,104)
Uruguay	53 (48,58)	1.36 (1.24,1.49)	186 (164,204)	2.91 (2.61,3.16)	113.3 (91.4,137.6)
Argentina	731 (663,800)	2.37 (2.14,2.59)	2001 (1785,2186)	3.44 (3.08,3.76)	45.6 (27.9,67.3)
Chile	356 (333,379)	3.83 (3.56,4.1)	2169 (1943,2336)	8.25 (7.41,8.88)	115.2 (98.2,135.8)
Eastern Europe	2860 (2660,3060)	1.1 (1.02,1.18)	1154 (1054,1263)	0.34 (0.31,0.37)	-69.6 (-72.2,-66.8)
Belarus	233 (200,264)	1.93 (1.65,2.2)	42 (34,50)	0.26 (0.22,0.32)	-86.3 (-89.1,-82.7)
Estonia	55 (49,62)	2.76 (2.46,3.1)	9 (8,11)	0.3 (0.26,0.35)	-89.1 (-90.8,-87.1)
Latvia	136 (122,152)	3.84 (3.45,4.25)	14 (12,16)	0.31 (0.26,0.36)	-91.9 (-93.2,-90.4)
Lithuania	66 (57,77)	1.48 (1.29,1.72)	10 (9,11)	0.16 (0.14,0.18)	-89.2 (-91,-87.3)
Republic of Moldova	22 (20,25)	0.59 (0.53,0.67)	2 (2,3)	0.04 (0.03,0.05)	-93.3 (-94.2,-92)
Russian Federation	1489 (1305,1640)	0.9 (0.79,0.99)	858 (794,925)	0.36 (0.34,0.39)	-59.4 (-64.2,-52.8)
Ukraine	859 (769,941)	1.24 (1.11,1.35)	219 (163,283)	0.3 (0.22,0.38)	-76 (-82.6,-67.8)
Central Europe	1513 (1420,1622)	1.04 (0.98,1.12)	2179 (1973,2369)	0.97 (0.88,1.06)	-6.7 (-15.9,3.8)
Albania	22 (14,34)	1.18 (0.75,1.79)	36 (19,62)	0.84 (0.43,1.44)	-29 (-63.5,36.9)
Bosnia and Herzegovina	31 (18,49)	0.83 (0.49,1.31)	34 (19,56)	0.54 (0.31,0.91)	-34.2 (-65.1,30.8)
Bulgaria	48 (42,55)	0.43 (0.38,0.48)	67 (56,80)	0.48 (0.4,0.57)	13.5 (-9.8,44.8)
Croatia	16 (15,17)	0.28 (0.26,0.3)	31 (27,35)	0.33 (0.29,0.38)	19.9 (4.4,38.3)
Czechia	95 (84,110)	0.71 (0.63,0.81)	355 (305,410)	1.56 (1.34,1.8)	119.2 (79.7,165.3)
Hungary	135 (126,145)	0.95 (0.88,1.01)	246 (214,278)	1.25 (1.09,1.42)	32.6 (15,50.7)
Montenegro	1 (0,1)	0.11 (0.06,0.19)	1 (1,2)	0.11 (0.06,0.18)	-0.5 (-39.5,63.4)
North Macedonia	4 (3,5)	0.21 (0.15,0.29)	7 (3,14)	0.24 (0.12,0.45)	17.8 (-34.4,117)
Poland	352 (338,364)	0.81 (0.78,0.84)	749 (683,814)	1.04 (0.95,1.13)	27.4 (16.9,38.1)
Romania	675 (596,772)	2.58 (2.29,2.91)	424 (371,481)	1.16 (1.01,1.32)	-54.8 (-62.6,-45.2)
Serbia	53 (37,76)	0.55 (0.39,0.8)	75 (43,109)	0.45 (0.26,0.65)	-19.1 (-47.1,24)
Slovakia	34 (24,50)	0.57 (0.41,0.85)	55 (29,86)	0.58 (0.31,0.9)	1.2 (-48.5,91.7)
Slovenia	23 (21,25)	0.93 (0.84,1.03)	68 (57,78)	1.41 (1.18,1.62)	51.7 (25.8,78)
Central Asia	715 (616,821)	1.64 (1.38,1.91)	630 (515,779)	0.87 (0.71,1.06)	-47.2 (-59,-31.5)
Armenia	55 (50,60)	2.14 (1.93,2.32)	57 (50,65)	1.34 (1.17,1.53)	-37.1 (-45.4,-27.4)
Azerbaijan	61 (29,114)	1.35 (0.61,2.63)	72 (33,129)	0.81 (0.38,1.42)	-40.4 (-71.3,39.6)
Georgia	35 (29,43)	0.61 (0.5,0.74)	35 (30,41)	0.57 (0.49,0.67)	-6.2 (-28.9,24.9)
Kazakhstan	106 (93,121)	0.89 (0.77,1.02)	143 (108,184)	0.85 (0.64,1.12)	-4.2 (-31.1,31)
Kyrgyzstan	31 (26,36)	1.08 (0.9,1.29)	10 (8,12)	0.23 (0.19,0.28)	-78.9 (-83.3,-71.2)
Mongolia	26 (16,40)	2.54 (1.52,3.89)	30 (18,46)	1.51 (0.91,2.46)	-40.5 (-66.1,6.1)
Tajikistan	107 (53,189)	4.33 (2.06,7.91)	131 (70,240)	2.93 (1.59,5.22)	-32.5 (-69.6,80.1)
Turkmenistan	23 (20,26)	1.27 (1.06,1.41)	21 (17,28)	0.52 (0.4,0.66)	-59.5 (-69,-46)
Uzbekistan	269 (208,357)	2.44 (1.84,3.34)	131 (110,157)	0.58 (0.49,0.69)	-76.4 (-83.7,-66.9)
Central Latin America	1120 (1064,1191)	1.44 (1.36,1.54)	6475 (5837,7126)	2.69 (2.42,2.96)	86 (67.9,106.2)
Colombia	83 (77,88)	0.49 (0.46,0.53)	812 (673,960)	1.47 (1.22,1.74)	197.8 (148.8,246.4)
Costa Rica	34 (30,36)	1.96 (1.76,2.12)	179 (156,201)	3.25 (2.84,3.64)	65.9 (44.5,89.9)
El Salvador	44 (32,69)	1.48 (1.08,2.35)	117 (71,160)	1.79 (1.09,2.44)	21.2 (-26,97.1)
Guatemala	74 (63,89)	2.44 (2.1,2.84)	337 (289,392)	3.25 (2.8,3.77)	33 (5.9,68.5)
Honduras	46 (30,71)	2.22 (1.46,3.44)	201 (101,298)	3.41 (1.69,5.05)	53.9 (-9.6,161.5)
Mexico	731 (706,751)	1.91 (1.83,1.97)	4232 (3749,4704)	3.56 (3.15,3.96)	86.2 (67.3,105.5)
Nicaragua	11 (9,17)	0.74 (0.56,1.14)	45 (27,62)	0.98 (0.58,1.33)	31.5 (-19.3,101.8)
Panama	16 (15,18)	1.1 (1,1.2)	128 (99,154)	2.84 (2.21,3.44)	157.6 (102.5,217.2)
Venezuela (Bolivarian Republic of)	81 (74,88)	0.87 (0.79,0.95)	425 (327,552)	1.51 (1.17,1.95)	73 (34.5,117.7)
Andean Latin America	1444 (1045,2078)	7.86 (5.68,11.33)	6366 (4875,8022)	11.37 (8.69,14.33)	44.7 (-4.6,122)
Bolivia (Plurinational State of)	217 (104,429)	8.23 (4.09,15.86)	730 (458,1069)	9.74 (6.25,14.08)	18.4 (-26.1,111.2)
Ecuador	150 (134,168)	3.27 (2.91,3.66)	1209 (996,1471)	8.11 (6.71,9.78)	147.6 (96.4,210.8)
Peru	1077 (773,1519)	9.75 (6.89,13.64)	4428 (3073,5829)	13.31 (9.2,17.55)	36.6 (-16.8,123.5)
Caribbean	175 (141,219)	0.7 (0.57,0.86)	639 (534,773)	1.19 (0.99,1.45)	70.3 (34.5,112.9)
Antigua and Barbuda	0 (0,0)	0.46 (0.41,0.51)	1 (1,1)	1.13 (1.03,1.23)	146.4 (117.2,182.3)
Bahamas	2 (2,2)	1.24 (1.11,1.37)	10 (8,13)	2.78 (2.28,3.36)	124.1 (76.3,184.9)
Barbados	3 (2,3)	0.9 (0.81,0.98)	10 (8,12)	1.9 (1.55,2.3)	112 (69.2,159.7)
Belize	2 (2,3)	2.15 (1.81,2.6)	13 (11,15)	4.57 (3.9,5.34)	113 (68.2,166.1)
Bermuda	2 (1,2)	2.8 (2.37,3.26)	5 (5,6)	3.69 (3.1,4.43)	32 (3.4,70.4)
Cuba	17 (16,19)	0.17 (0.16,0.19)	65 (57,74)	0.33 (0.29,0.38)	93.2 (63.4,125.9)
Dominica	0 (0,1)	0.77 (0.57,1.18)	1 (1,1)	1.15 (0.72,1.63)	50.3 (-2,126.4)
Dominican Republic	12 (7,23)	0.34 (0.2,0.71)	47 (25,84)	0.48 (0.25,0.84)	41 (-40.1,241.6)
Grenada	1 (0,1)	0.68 (0.58,0.78)	2 (1,2)	1.68 (1.45,1.91)	147.3 (100.8,207.2)
Guyana	5 (5,6)	1.46 (1.28,1.64)	10 (8,13)	1.75 (1.34,2.22)	19.9 (-12.1,60.4)
Haiti	46 (16,81)	1.6 (0.62,2.71)	129 (56,241)	2.02 (0.93,3.82)	26.3 (-23.9,114.4)
Jamaica	7 (6,8)	0.38 (0.35,0.42)	33 (25,41)	1.03 (0.79,1.3)	170.4 (107.5,250.9)
Puerto Rico	55 (51,60)	1.59 (1.46,1.71)	227 (188,267)	2.86 (2.35,3.35)	79.8 (47.2,112.3)
Saint Kitts and Nevis	0 (0,0)	0.95 (0.8,1.1)	1 (1,1)	1.72 (1.45,1.98)	81.2 (45.1,123.6)
Saint Lucia	1 (1,1)	1.32 (1.17,1.49)	5 (4,6)	2.26 (1.86,2.7)	71.4 (38.7,108.7)
Saint Vincent and the Grenadines	0 (0,0)	0.19 (0.17,0.21)	2 (1,2)	1.19 (1.04,1.34)	537.9 (445.3,642.4)
Suriname	3 (2,4)	1.06 (0.78,1.64)	8 (4,11)	1.27 (0.72,1.83)	19.6 (-28.3,93.9)
Trinidad and Tobago	12 (11,13)	1.59 (1.44,1.75)	46 (36,58)	2.48 (1.93,3.13)	55.9 (21.7,96.8)
United States Virgin Islands	1 (1,2)	1.75 (1.29,2.63)	2 (1,3)	1.35 (0.88,2.05)	-22.6 (-51.6,34.8)
Tropical Latin America	847 (799,890)	0.98 (0.9,1.04)	4527 (4080,4836)	1.83 (1.64,1.96)	86.7 (71.7,102)
Brazil	827 (781,874)	0.98 (0.91,1.05)	4453 (4017,4763)	1.84 (1.66,1.97)	87.6 (72.4,102.7)
Paraguay	19 (14,30)	0.9 (0.67,1.4)	75 (46,108)	1.36 (0.83,1.97)	49.9 (-4.3,130.1)
East Asia	3042 (2259,4831)	0.41 (0.31,0.66)	8190 (5177,10927)	0.41 (0.25,0.54)	-0.3 (-42.8,53.7)
China	2955 (2186,4688)	0.41 (0.31,0.66)	7674 (4637,10371)	0.39 (0.24,0.53)	-4.2 (-47.3,49.6)
Democratic People's Republic of Korea	52 (25,107)	0.38 (0.19,0.77)	127 (67,247)	0.41 (0.22,0.79)	9.2 (-22.1,54.6)
Taiwan (Province of China)	36 (33,38)	0.26 (0.24,0.28)	388 (341,433)	0.89 (0.78,0.99)	240.2 (196.3,281.9)
Southeast Asia	659 (317,1480)	0.29 (0.14,0.66)	1877 (959,3772)	0.33 (0.17,0.66)	13 (-11.2,66.2)
Cambodia	6 (1,21)	0.16 (0.02,0.52)	19 (4,58)	0.19 (0.04,0.57)	17.7 (-31.2,149.7)
Indonesia	195 (34,594)	0.22 (0.04,0.68)	535 (113,1497)	0.26 (0.05,0.75)	19.1 (-15,112)
Lao People's Democratic Republic	4 (0,15)	0.25 (0.03,0.8)	10 (2,29)	0.24 (0.04,0.74)	-4.3 (-52,97)
Malaysia	70 (52,103)	0.79 (0.58,1.18)	240 (168,323)	0.93 (0.65,1.25)	17.1 (-17.5,68.3)
Maldives	5 (2,8)	6.09 (3.17,10.63)	11 (7,15)	3.48 (2.41,4.77)	-42.9 (-67.5,21.6)
Mauritius	19 (17,20)	2.98 (2.74,3.22)	162 (147,173)	9.57 (8.6,10.25)	221.5 (192.8,251.7)
Myanmar	78 (10,276)	0.4 (0.05,1.38)	197 (37,597)	0.48 (0.09,1.47)	18.2 (-39.8,146.6)
Philippines	11 (7,17)	0.05 (0.03,0.08)	36 (21,48)	0.05 (0.03,0.07)	0 (-23.3,29.3)
Seychelles	0 (0,0)	0.2 (0.04,0.6)	0 (0,1)	0.17 (0.03,0.51)	-14.9 (-46.3,21.6)
Sri Lanka	118 (90,169)	1.26 (0.95,1.83)	270 (152,439)	1.1 (0.62,1.75)	-12.7 (-49,48.1)
Thailand	76 (54,109)	0.23 (0.16,0.33)	189 (118,319)	0.18 (0.11,0.3)	-21.1 (-50.4,24.3)
Timor-Leste	1 (0,2)	0.2 (0.03,0.59)	2 (0,5)	0.21 (0.04,0.6)	4 (-39.7,81.5)
Viet Nam	75 (13,221)	0.21 (0.04,0.6)	203 (37,565)	0.24 (0.04,0.68)	16.5 (-32.8,133.8)
Oceania	71 (48,110)	2.16 (1.45,3.46)	185 (119,304)	2.3 (1.42,3.85)	6.4 (-32.3,54.5)
American Samoa	0 (0,0)	1.26 (0.74,1.73)	0 (0,1)	0.86 (0.6,1.44)	-31.5 (-59.8,17.7)
Cook Islands	0 (0,0)	1.29 (0.89,2.19)	0 (0,0)	0.91 (0.45,1.78)	-29.9 (-62.3,12.4)
Fiji	3 (2,4)	0.65 (0.46,0.89)	5 (3,7)	0.69 (0.41,0.98)	6.4 (-26.7,54.7)
Guam	4 (3,4)	4.68 (3.36,6.02)	4 (3,6)	2.09 (1.61,3.06)	-55.3 (-67.6,-36.4)
Kiribati	1 (0,1)	1.73 (0.85,3.04)	1 (1,2)	1.74 (0.91,3.1)	0.8 (-34.2,43.9)
Marshall Islands	0 (0,1)	1.82 (1,3.22)	1 (0,1)	1.69 (0.85,3.27)	-7.1 (-36.2,27.2)
Micronesia (Federated States of)	1 (1,2)	2.01 (1.12,3.41)	1 (1,2)	1.67 (0.93,3)	-17.1 (-48.7,26)
Nauru	0 (0,0)	1.98 (1.07,3.67)	0 (0,0)	1.91 (0.96,3.77)	-3.4 (-32.5,55)
Niue	0 (0,0)	1.77 (1.2,2.86)	0 (0,0)	1.87 (1.17,3.06)	5.6 (-29.3,48.6)
Northern Mariana Islands	1 (0,1)	2.99 (2.12,4.09)	1 (0,1)	1.89 (1.16,3.37)	-36.7 (-66,7.8)
Palau	0 (0,0)	1.69 (1.09,2.8)	0 (0,0)	1.6 (1.03,2.73)	-5.3 (-38.1,38.3)
Papua New Guinea	51 (31,81)	2.57 (1.56,4.32)	151 (92,253)	2.8 (1.59,4.84)	8.8 (-36.6,71.5)
Samoa	2 (1,3)	1.9 (1.13,3.27)	3 (1,5)	1.71 (0.99,3.13)	-10 (-37.8,21.5)
Solomon Islands	1 (1,2)	1.02 (0.65,1.65)	4 (2,7)	1.08 (0.68,1.91)	6.3 (-32.1,61.6)
Tokelau	0 (0,0)	1.66 (0.86,2.85)	0 (0,0)	1.87 (1.13,3.09)	12.7 (-31.1,82.8)
Tonga	1 (0,1)	1.22 (0.8,2.05)	1 (1,2)	1.22 (0.7,2.25)	-0.4 (-35.9,38.3)
Tuvalu	0 (0,0)	1.9 (1.02,3.43)	0 (0,0)	1.57 (0.86,2.8)	-17.2 (-45.8,32.1)
Vanuatu	1 (1,2)	1.81 (0.94,2.98)	4 (2,6)	1.78 (0.91,3.23)	-2.1 (-37.9,40.7)
North Africa and Middle East	919 (633,1433)	0.64 (0.44,1)	3051 (2249,4527)	0.76 (0.56,1.15)	19.2 (-11.8,81.8)
Afghanistan	4 (0,15)	0.06 (0,0.25)	22 (2,80)	0.26 (0.02,0.86)	303.7 (192.1,3361.2)
Algeria	4 (0,13)	0.04 (0,0.14)	59 (5,218)	0.21 (0.02,0.73)	397.4 (204.4,4252.6)
Bahrain	3 (2,5)	2.43 (1.71,4.34)	17 (10,25)	3.16 (1.91,4.53)	29.7 (-36.8,144.8)
Egypt	154 (111,223)	0.7 (0.5,1.02)	220 (154,312)	0.46 (0.32,0.63)	-34.5 (-54.3,-4.2)
Iran (Islamic Republic of)	4 (1,8)	0.02 (0.01,0.04)	32 (5,59)	0.05 (0.01,0.09)	132.6 (5.6,321.4)
Iraq	50 (33,76)	0.64 (0.41,1)	159 (99,230)	0.78 (0.5,1.16)	22.5 (-15.7,107.9)
Jordan	28 (18,48)	2.4 (1.52,4.07)	134 (91,186)	2.24 (1.51,3.14)	-6.8 (-47.6,68)
Kuwait	14 (12,15)	2.72 (2.39,3.02)	52 (42,60)	2.22 (1.79,2.61)	-18.5 (-32.8,-3)
Lebanon	36 (17,68)	1.89 (0.9,3.52)	122 (87,181)	1.88 (1.35,2.79)	-0.9 (-44.4,119.8)
Libya	1 (0,3)	0.05 (0,0.16)	14 (1,56)	0.3 (0.02,1.2)	571.9 (267,4809.8)
Morocco	5 (0,17)	0.04 (0,0.13)	64 (6,200)	0.21 (0.02,0.67)	455 (309.1,4396.6)
Oman	3 (2,6)	0.55 (0.33,0.97)	13 (7,21)	0.8 (0.42,1.26)	45.8 (-35.1,230.1)
Palestine	32 (22,44)	4.21 (2.87,5.79)	80 (51,106)	4.08 (2.52,5.46)	-3.2 (-37.9,62.4)
Qatar	1 (1,1)	1.29 (0.91,2.12)	6 (3,9)	0.98 (0.61,1.46)	-24.4 (-57.6,22.6)
Saudi Arabia	217 (137,369)	4.44 (2.82,7.81)	770 (511,1084)	5.31 (3.27,7.6)	19.4 (-27.7,112.6)
Sudan	5 (0,18)	0.05 (0,0.2)	40 (3,139)	0.23 (0.02,0.8)	329.1 (176.1,3974.4)
Syrian Arab Republic	33 (21,54)	0.71 (0.44,1.14)	104 (63,170)	1.02 (0.62,1.64)	42.9 (-14,122.5)
Tunisia	2 (0,5)	0.04 (0,0.12)	22 (2,85)	0.18 (0.01,0.7)	401.7 (226.5,4583.4)
Türkiye	300 (173,501)	0.96 (0.55,1.62)	976 (645,1430)	1.12 (0.74,1.66)	16.3 (-33.3,129.4)
United Arab Emirates	22 (13,36)	5.33 (3.21,8.75)	118 (79,170)	5.29 (3.7,7.5)	-0.7 (-37.3,63)
Yemen	2 (0,8)	0.05 (0,0.16)	25 (2,81)	0.21 (0.02,0.67)	354.6 (206.4,4307)
South Asia	17522 (9598,27913)	3.62 (2,5.65)	54724 (35863,74243)	4.19 (2.81,5.76)	15.9 (-9,73.6)
Bangladesh	1374 (748,2190)	3.13 (1.68,5)	3505 (2283,5283)	2.72 (1.77,4.08)	-13.2 (-52.4,56.1)
Bhutan	6 (3,9)	2.98 (1.78,4.45)	18 (12,29)	3.29 (2.05,5.16)	10.2 (-32.3,112.9)
India	14472 (7859,23088)	3.81 (2.1,6.01)	47336 (30672,65804)	4.48 (2.95,6.28)	17.7 (-8.1,76.3)
Nepal	372 (189,631)	4.76 (2.47,7.78)	1118 (722,1594)	5.41 (3.49,7.7)	13.7 (-24.4,85.5)
Pakistan	1298 (782,1912)	2.6 (1.56,3.84)	2747 (1805,3841)	2.77 (1.83,3.93)	6.8 (-25.9,66.6)
Southern Sub-Saharan Africa	493 (262,752)	2.08 (1.07,3.25)	986 (677,1309)	2 (1.39,2.65)	-4.1 (-34.8,39.8)
Botswana	9 (2,19)	2.14 (0.5,4.53)	17 (4,36)	1.44 (0.36,3.08)	-32.7 (-56.9,14.6)
Eswatini	5 (1,10)	2.13 (0.52,4.51)	8 (2,17)	1.74 (0.5,3.36)	-18.3 (-42,25.9)
Lesotho	12 (3,24)	1.6 (0.36,3.28)	15 (4,31)	1.55 (0.38,3.13)	-3 (-41.4,53.8)
Namibia	11 (3,22)	2.07 (0.49,4.51)	21 (5,45)	1.86 (0.47,3.84)	-10.3 (-39.4,33.3)
South Africa	439 (247,654)	2.35 (1.29,3.59)	894 (649,1266)	2.19 (1.61,3.1)	-6.7 (-38,35.2)
Zimbabwe	17 (3,32)	0.53 (0.1,1)	31 (6,63)	0.56 (0.11,1.14)	6.4 (-36.4,67.9)
Western Sub-Saharan Africa	1332 (486,2109)	1.73 (0.66,2.77)	2386 (919,4115)	1.39 (0.54,2.41)	-19.6 (-41.5,10.2)
Benin	38 (14,65)	2.02 (0.73,3.59)	64 (23,138)	1.37 (0.49,3.03)	-32.2 (-59.1,1.7)
Burkina Faso	47 (15,79)	1.25 (0.42,2.19)	80 (30,150)	0.95 (0.36,1.85)	-23.9 (-51.3,13.8)
Cabo Verde	6 (2,13)	2.55 (0.68,5.42)	5 (2,9)	1.11 (0.42,2.06)	-56.6 (-72.2,-21.2)
Cameroon	91 (34,155)	2.37 (0.9,4.18)	178 (66,332)	1.57 (0.59,2.97)	-34.1 (-54.8,-3)
Chad	48 (16,87)	1.85 (0.65,3.27)	80 (32,150)	1.54 (0.61,3.01)	-16.6 (-48.3,28.7)
Côte d'Ivoire	71 (25,122)	2.17 (0.78,3.84)	142 (49,277)	1.45 (0.52,2.94)	-32.9 (-55.3,-3.8)
Gambia	7 (2,12)	2.12 (0.73,3.91)	15 (6,31)	1.67 (0.65,3.5)	-21 (-50.8,18.8)
Ghana	77 (27,126)	1.44 (0.51,2.38)	213 (87,358)	1.47 (0.6,2.42)	1.9 (-31.7,50.6)
Guinea	58 (22,99)	1.93 (0.73,3.38)	79 (31,163)	1.53 (0.58,3.29)	-20.5 (-49.8,27.2)
Guinea-Bissau	9 (3,17)	2.48 (0.83,4.38)	11 (4,19)	1.7 (0.72,3.03)	-31.3 (-57.9,7.8)
Liberia	21 (7,39)	2.03 (0.7,3.87)	29 (10,62)	1.53 (0.51,3.5)	-24.7 (-51,14.8)
Mali	98 (31,167)	2.81 (0.94,4.93)	196 (68,408)	2.44 (0.83,5.17)	-13.1 (-49.2,39)
Mauritania	19 (7,32)	2.09 (0.75,3.51)	26 (10,49)	1.33 (0.5,2.58)	-36.5 (-61.8,0.9)
Niger	48 (16,85)	2.03 (0.72,3.58)	102 (38,207)	1.47 (0.53,3.1)	-27.9 (-55.6,14.4)
Nigeria	577 (210,942)	1.49 (0.55,2.44)	960 (350,1807)	1.24 (0.45,2.31)	-17.1 (-43.6,27.6)
Sao Tome and Principe	3 (1,5)	4.32 (1.47,7.96)	4 (1,8)	3.83 (1.44,8.03)	-11.4 (-36.1,23.1)
Senegal	59 (20,100)	2.05 (0.72,3.51)	105 (40,210)	1.51 (0.56,3.04)	-26.1 (-55.2,17.3)
Sierra Leone	35 (12,63)	1.89 (0.64,3.45)	47 (17,99)	1.38 (0.49,2.96)	-27.1 (-55.7,15.9)
Togo	22 (8,38)	2 (0.73,3.62)	51 (19,107)	1.56 (0.57,3.38)	-22 (-51.6,13.7)
Eastern Sub-Saharan Africa	687 (228,1206)	1.03 (0.35,1.93)	1484 (530,3098)	0.96 (0.33,2.08)	-6.2 (-38.6,38.8)
Burundi	27 (8,49)	1.24 (0.4,2.26)	44 (15,94)	1.03 (0.34,2.26)	-16.9 (-56.6,43.3)
Comoros	2 (1,4)	1.15 (0.36,2.3)	4 (1,9)	0.9 (0.32,1.97)	-21.6 (-51,26.6)
Djibouti	1 (0,2)	0.95 (0.33,1.75)	4 (1,9)	0.75 (0.26,1.55)	-21 (-49.4,24.5)
Eritrea	11 (3,22)	1.13 (0.35,1.97)	25 (9,43)	1.02 (0.4,1.79)	-9.5 (-44.5,59.2)
Ethiopia	164 (43,292)	0.9 (0.26,1.62)	307 (96,654)	0.76 (0.23,1.65)	-16.1 (-59.7,63.4)
Kenya	72 (19,206)	0.97 (0.24,2.94)	240 (62,758)	1.22 (0.31,4.13)	25.5 (-8.7,71)
Madagascar	75 (27,134)	1.62 (0.59,3.06)	165 (62,331)	1.71 (0.63,3.54)	5.6 (-32.2,58.4)
Malawi	30 (9,55)	0.87 (0.29,1.66)	67 (25,134)	0.99 (0.36,2.03)	13.6 (-29.5,71.8)
Mozambique	38 (12,72)	0.71 (0.24,1.4)	81 (29,159)	0.79 (0.31,1.63)	11.4 (-31.1,69.8)
Rwanda	34 (10,60)	1.29 (0.43,2.23)	56 (19,128)	0.99 (0.33,2.33)	-23.3 (-64.6,49.9)
Somalia	25 (7,48)	1.24 (0.37,2.29)	55 (19,102)	0.98 (0.37,1.85)	-20.4 (-44.4,22)
South Sudan	30 (9,61)	1.23 (0.4,2.55)	37 (14,78)	1.08 (0.41,2.38)	-11.9 (-47.3,33.6)
Uganda	69 (22,140)	1.17 (0.37,2.47)	143 (47,341)	1.05 (0.34,2.6)	-10.7 (-49.1,50.6)
United Republic of Tanzania	81 (27,149)	0.81 (0.27,1.6)	187 (63,420)	0.78 (0.26,1.75)	-3.5 (-44.9,53.8)
Zambia	25 (8,43)	0.94 (0.33,1.7)	68 (25,136)	1.05 (0.38,2.13)	11.7 (-31.5,77.7)
Central Sub-Saharan Africa	259 (88,549)	1.42 (0.49,3.37)	666 (242,1622)	1.47 (0.51,3.92)	3.9 (-31.3,49.8)
Angola	40 (13,79)	1.22 (0.43,2.65)	103 (38,192)	1.06 (0.4,2.1)	-13.3 (-49.7,51.7)
Central African Republic	14 (4,27)	1.53 (0.5,3.29)	26 (9,53)	1.43 (0.53,3.42)	-6.3 (-35.9,33.9)
Congo	14 (4,31)	1.62 (0.53,3.74)	30 (12,58)	1.35 (0.51,2.72)	-17.2 (-44.5,36.9)
Democratic Republic of the Congo	181 (61,410)	1.44 (0.47,3.68)	492 (170,1335)	1.62 (0.52,4.85)	12.7 (-35.4,73.2)
Equatorial Guinea	2 (1,5)	1.42 (0.49,2.88)	5 (2,11)	1.16 (0.4,2.5)	-18 (-57.1,94.6)
Gabon	7 (3,14)	1.47 (0.51,2.9)	10 (4,22)	1.15 (0.42,2.53)	-21.4 (-55.1,32.4)
