# Supplementary material for: Global burden of pulmonary sarcoidosis from 1990 to 2021: a comprehensive analysis based on the GBD 2021 study
Source: Front Med (Lausanne). 2025 May 16;12:1585005. doi: 10.3389/fmed.2025.1585005 (PMC12122343; doi:10.3389/fmed.2025.1585005)
Supplement: Supplementary file 4 [file Supplementary_file_4.xlsx]

## Sheet: Sheet1
Table S4 DALYs cases of pulmonary sarcoidosis disease in 1990 and 2021 and the percentage change in the age-standardised rates (ASRs) per 100,000, by location
location	1900		2021		DALYs Percentage change in ASR s from 1990 to 2021
	All-ages cases n (95% UI)	ASR per 100 000 (95% UI)	All-ages cases n (95% UI)	ASR per 100 000 (95% UI)
Global	37.15 (30.62,45.37)	1501028 (1221197,1850557)	47.62 (41.26,53.16)	4042150 (3489795,4516883)	28.2 (12.9,50.2)
High-income North America	61.65 (57.12,66.57)	210856 (195640,227583)	90.44 (83.28,96.54)	582575 (532853,621775)	46.7 (40.2,51.9)
Canada	49.71 (45.66,54.49)	16071 (14744,17579)	80.23 (73.05,86.95)	57701 (52032,62693)	61.4 (47.8,74.8)
Greenland	107.78 (66.11,145.04)	36 (24,46)	85.04 (46,118.85)	56 (31,78)	-21.1 (-43.9,10.6)
United States of America	62.96 (58.45,68.03)	194744 (180634,210218)	91.67 (84.23,97.91)	524808 (478755,560667)	45.6 (39.2,50.9)
Australasia	24.12 (22.11,26.1)	5708 (5219,6190)	59.97 (53.13,64.9)	33036 (28956,35886)	148.7 (126.5,170.1)
Australia	23.27 (21.2,25.33)	4583 (4180,4988)	60.65 (53.78,65.68)	28209 (24680,30790)	160.6 (136.1,186.6)
New Zealand	28.37 (26.13,30.88)	1125 (1034,1228)	56.32 (51.15,60.99)	4827 (4349,5266)	98.5 (82.4,115.2)
High-income Asia Pacific	66.26 (60.19,72.9)	132227 (120398,145561)	86.32 (76.64,94.93)	432703 (380225,475663)	30.3 (18.8,40.7)
Brunei Darussalam	79.55 (56.11,106.73)	86 (61,116)	60.9 (43.88,79.94)	207 (152,268)	-23.4 (-46.5,9.5)
Japan	70.37 (64.62,76.52)	118274 (108494,128377)	97.21 (87.13,105.88)	383903 (335660,419248)	38.1 (30.7,44.2)
Singapore	23.44 (21.27,25.86)	533 (478,595)	24.67 (21.84,27.75)	2058 (1825,2326)	5.3 (-4.4,15.1)
Republic of Korea	45.83 (30.25,74.13)	13334 (9051,21097)	50.4 (33.11,64.87)	46534 (30378,59899)	10 (-43.8,89.4)
Western Europe	27.51 (25.55,29.62)	154697 (143923,165739)	56.37 (51.97,59.88)	526090 (478286,559276)	104.9 (92.5,117.1)
Andorra	48.95 (30.93,75.28)	28 (18,43)	43.43 (18.51,75.96)	65 (28,115)	-11.3 (-54,50.9)
Austria	15.55 (13.57,17.67)	1764 (1553,1977)	27.32 (24.71,30.17)	4781 (4288,5267)	75.6 (57.8,95.7)
Belgium	22.93 (21.05,24.66)	3475 (3190,3742)	45.77 (42.03,49.52)	10295 (9352,11176)	99.6 (84.5,116)
Cyprus	131.37 (90.08,197.63)	933 (625,1410)	81.34 (59.68,106.6)	1666 (1199,2196)	-38.1 (-59.9,3.1)
Denmark	27.22 (24.9,29.89)	2099 (1920,2305)	50.09 (45.44,55.08)	5891 (5287,6538)	84 (66.8,105.3)
Finland	30.19 (26.63,34.23)	2134 (1887,2410)	59.88 (54.11,65.52)	7657 (6781,8399)	98.4 (71.4,130.7)
France	23.07 (21.03,25.15)	18767 (17099,20510)	39.23 (35.16,43.4)	54167 (47667,60295)	70.1 (51.9,88.6)
Germany	28.69 (25.55,32.07)	35061 (31245,39242)	41.5 (38.2,44.56)	79027 (71415,85689)	44.6 (27.7,65.3)
Greece	10.73 (9.87,11.72)	1532 (1405,1681)	41.76 (38.48,44.91)	9475 (8535,10295)	289.2 (254.9,321.2)
Iceland	16.04 (14.54,17.88)	46 (41,51)	41.27 (36.96,45.4)	234 (208,258)	157.3 (128.6,190.8)
Ireland	46.77 (43.52,50.41)	1923 (1787,2071)	93.78 (83.81,103.76)	7435 (6599,8251)	100.5 (79.7,122.8)
Israel	21.35 (19.26,23.38)	1050 (945,1149)	30.3 (27.45,33.1)	3729 (3343,4075)	41.9 (26.5,58.7)
Italy	9.68 (7.97,11.5)	7776 (6451,9199)	43.5 (39.95,46.84)	59745 (53515,64591)	349.5 (289.7,424.8)
Luxembourg	17.64 (15.97,19.37)	95 (87,105)	37.43 (33.2,41.86)	392 (346,438)	112.2 (87.1,136.3)
Malta	39.56 (36.15,42.86)	168 (153,182)	88.88 (79.16,99.48)	861 (759,963)	124.7 (98.4,152)
Monaco	53.31 (39.98,68.91)	34 (25,45)	58.19 (42.4,78.91)	52 (37,70)	9.2 (-20.3,53.3)
Netherlands	15.24 (13.82,16.86)	2900 (2621,3212)	50.88 (45.67,55.63)	17595 (15606,19385)	233.7 (200.5,268)
Norway	29.31 (26.93,31.99)	1953 (1804,2115)	47.57 (44.1,51.06)	4672 (4295,5012)	62.3 (54,70.4)
Portugal	19.66 (18.15,21.2)	2613 (2408,2822)	52.28 (47.33,56.63)	12588 (11193,13719)	165.9 (141.5,192.3)
San Marino	13.31 (9.83,17.55)	5 (3,6)	9.34 (5.99,14.92)	7 (4,11)	-29.8 (-55.6,12)
Spain	41.59 (38.69,44.52)	22323 (20742,23925)	80.43 (71.28,87.44)	83334 (71906,91469)	93.4 (75.2,109.3)
Sweden	33.5 (30.72,36.43)	4968 (4553,5398)	54.67 (48.53,60.89)	12086 (10697,13557)	63.2 (45.3,83.9)
Switzerland	26.52 (23.93,29.32)	2727 (2464,3013)	36.92 (32.88,40.46)	6633 (5822,7305)	39.2 (22.4,57.2)
United Kingdom	45.65 (42.69,48.95)	40195 (37692,42908)	108.25 (101.07,113.45)	143238 (132273,150345)	137.1 (124.9,147.8)
Southern Latin America	60.45 (56.32,64.62)	27989 (26106,29940)	98.58 (91.54,105.26)	86239 (79828,92166)	63.1 (49.9,76.4)
Uruguay	31.88 (29.3,34.68)	1220 (1119,1327)	59.55 (55.2,63.82)	3323 (3052,3575)	86.8 (71.7,104.8)
Argentina	56.82 (52.01,61.73)	18269 (16721,19843)	73.84 (67.96,80.08)	41402 (38080,45001)	30 (15.9,45.4)
Chile	84.29 (79.01,89.34)	8498 (7975,8998)	161.71 (148.71,172.35)	41509 (38124,44276)	91.8 (78.7,106.4)
Eastern Europe	29.38 (26.78,31.98)	79279 (72136,86326)	10.78 (9.78,12)	34252 (31151,37997)	-63.3 (-66.6,-59.7)
Belarus	41.5 (35.29,47.52)	5149 (4380,5845)	9.01 (7.42,10.69)	1287 (1062,1527)	-78.3 (-82.5,-72.8)
Estonia	59.71 (52.29,68.24)	1204 (1056,1380)	9.09 (7.52,10.94)	222 (189,264)	-84.8 (-88,-81.3)
Latvia	84 (74.7,93.18)	2977 (2649,3316)	9.37 (7.86,11.12)	329 (280,384)	-88.8 (-90.9,-86.4)
Lithuania	33.61 (29.13,39.62)	1495 (1289,1769)	5.63 (4.66,6.78)	280 (235,329)	-83.2 (-86.8,-79.2)
Republic of Moldova	14.64 (12.92,16.63)	630 (554,721)	3.06 (2.22,4.05)	162 (119,212)	-79.1 (-83.6,-73.5)
Russian Federation	23.73 (20.17,26.8)	41661 (35360,47064)	11.33 (10.34,12.5)	25018 (22853,27525)	-52.2 (-58.1,-43.9)
Ukraine	38.64 (34.6,42.81)	26163 (23335,28938)	10.47 (8.07,13.2)	6954 (5329,8778)	-72.9 (-79.1,-65.1)
Central Europe	30.89 (28.89,33.12)	44912 (41926,48293)	26.9 (24.41,29.45)	53275 (48499,58218)	-12.9 (-20.7,-4.1)
Albania	29.6 (19.93,43.33)	662 (451,963)	21.67 (12.41,35.79)	882 (504,1438)	-26.8 (-57.8,31.1)
Bosnia and Herzegovina	23.14 (15.3,33.83)	976 (655,1421)	15.78 (10.36,24.03)	884 (569,1363)	-31.8 (-58.2,14.6)
Bulgaria	13.13 (11.52,14.76)	1521 (1318,1714)	14.39 (12.18,16.94)	1713 (1450,2013)	9.6 (-9.4,34.6)
Croatia	9.38 (8.17,10.63)	553 (479,628)	10.45 (8.98,12)	793 (680,903)	11.4 (-1.2,23.7)
Czechia	22.31 (20.06,24.79)	2839 (2537,3180)	37.61 (32.57,42.63)	7628 (6618,8640)	68.6 (42.6,96.9)
Hungary	28.63 (26.49,31)	3905 (3623,4230)	34.33 (30.03,38.71)	5917 (5195,6670)	19.9 (2.8,36)
Montenegro	5.15 (3.68,7.07)	33 (24,45)	4.71 (3.35,6.46)	42 (29,58)	-8.7 (-29.9,18.8)
North Macedonia	7.37 (5.66,9.7)	143 (110,188)	7.58 (4.51,12.24)	236 (141,387)	2.9 (-31.8,70.1)
Poland	25.75 (23.92,27.77)	11119 (10325,12001)	28.95 (26.45,31.86)	18702 (17067,20554)	12.4 (4.7,20.2)
Romania	71.34 (63.51,79.4)	19157 (16948,21598)	34.87 (30.69,39.52)	10894 (9534,12331)	-51.1 (-58.5,-41.8)
Serbia	15.12 (11.44,20.65)	1613 (1229,2161)	12.93 (8.36,17.78)	1930 (1238,2673)	-14.5 (-40.9,22.1)
Slovakia	17.44 (13.24,24.48)	1023 (776,1442)	17.35 (10.89,25.46)	1524 (950,2233)	-0.5 (-42.1,68.5)
Slovenia	27.36 (25.12,29.89)	649 (595,708)	32.51 (27.86,37.51)	1355 (1154,1559)	18.8 (1.3,36.9)
Central Asia	40.3 (35.89,45.69)	20131 (18089,22763)	23.37 (19.37,28.78)	19790 (16339,24518)	-42 (-52.8,-26.3)
Armenia	58.61 (53.59,64.52)	1713 (1553,1897)	31 (27.47,35.14)	1270 (1124,1442)	-47.1 (-54.3,-38.6)
Azerbaijan	34.84 (19.04,58.1)	1894 (1074,3051)	22.43 (12.21,37.2)	2360 (1269,4097)	-35.6 (-63.7,26.2)
Georgia	16.49 (14,19.63)	1000 (847,1191)	15.21 (12.98,17.64)	850 (724,985)	-7.8 (-27.1,15.1)
Kazakhstan	24.35 (21.52,27.22)	3276 (2909,3655)	23.6 (18.54,29.66)	4398 (3454,5532)	-3.1 (-27.5,25.5)
Kyrgyzstan	28.41 (24.42,31.82)	941 (818,1037)	7.35 (6.11,8.59)	403 (335,472)	-74.1 (-79,-67.9)
Mongolia	65.54 (42.38,98.44)	885 (549,1417)	37.34 (24.02,54.79)	946 (608,1368)	-43 (-68.3,-0.8)
Tajikistan	89.6 (51.58,144.85)	2568 (1489,4108)	65.05 (37.99,114.85)	3854 (2213,6770)	-27.4 (-63.7,60.3)
Turkmenistan	34.66 (29.73,38.39)	784 (671,885)	18.2 (14.72,23.09)	870 (696,1118)	-47.5 (-58.8,-31.4)
Uzbekistan	56.93 (47,69.24)	7071 (5980,8332)	17.22 (14.59,20.74)	4839 (4017,5886)	-69.7 (-77,-61.5)
Central Latin America	35.89 (33.81,38.25)	33623 (31642,35884)	62.84 (57.11,69.1)	158077 (143505,173855)	75.1 (58.4,94.1)
Colombia	13.53 (12.39,14.68)	2778 (2556,3008)	35.07 (29.71,41.44)	19221 (16296,22709)	159.1 (119.5,197.9)
Costa Rica	48.22 (44.26,52.15)	918 (848,990)	77.17 (69.18,85.37)	4208 (3768,4663)	60 (39.8,80.7)
El Salvador	37.4 (29.14,54.07)	1242 (971,1812)	45.22 (30.25,59.36)	2829 (1890,3718)	20.9 (-21.6,86.1)
Guatemala	58.26 (50.11,68.79)	2434 (2031,2968)	75 (64.14,86.27)	8716 (7465,10004)	28.7 (-1.1,64.6)
Honduras	59.67 (40.44,90.75)	1593 (1050,2504)	83.78 (45.77,121.53)	5758 (3206,8488)	40.4 (-10.7,118.7)
Mexico	45.77 (43.6,47.95)	21337 (20355,22355)	80.89 (72.04,90.38)	102648 (91208,115067)	76.7 (58.8,95.4)
Nicaragua	19.56 (15.64,28.07)	376 (306,520)	25.54 (16.81,33.28)	1320 (875,1709)	30.5 (-12.6,85.8)
Panama	28.89 (26.53,31.4)	477 (439,517)	63.22 (50.11,75.04)	2798 (2219,3319)	118.8 (76.8,164.9)
Venezuela (Bolivarian Republic of)	22.29 (20.37,24.42)	2467 (2264,2693)	36.21 (28.12,45.32)	10580 (8172,13348)	62.4 (26.3,103.3)
Andean Latin America	158.26 (116.08,221.6)	33945 (24798,48280)	209.34 (165.81,257.66)	121673 (96602,150014)	32.3 (-9.5,95.2)
Bolivia (Plurinational State of)	165.25 (83.42,319.27)	5439 (2679,10909)	184.19 (121.94,261.47)	15874 (10498,22568)	11.5 (-30.4,102.2)
Ecuador	62.34 (56.34,69.21)	3375 (3073,3726)	147.19 (121.71,177.96)	23487 (19334,28547)	136.1 (87.5,195.8)
Peru	198.95 (147.16,272.02)	25131 (18466,34915)	246.21 (178.27,317.79)	82312 (59629,106113)	23.8 (-21.9,91.3)
Caribbean	18.07 (14.09,23.62)	5040 (3866,6914)	30 (24.15,38.6)	15715 (12779,19981)	66 (30.4,110.5)
Antigua and Barbuda	10.07 (9.08,11.26)	6 (5,6)	23.04 (21.53,24.89)	23 (22,25)	128.8 (106.2,155)
Bahamas	31.36 (28.28,34.69)	55 (49,60)	67.21 (54.4,82.97)	275 (221,341)	114.3 (65.2,174.1)
Barbados	20.1 (18.18,22)	58 (53,63)	40.22 (32.68,48.47)	196 (159,235)	100.1 (60.3,148.4)
Belize	55.24 (47.42,65.35)	63 (55,73)	119.55 (104.47,136.9)	404 (354,464)	116.4 (77.9,163.6)
Bermuda	61.79 (52.96,71.94)	38 (33,45)	81.37 (68.97,96.41)	103 (88,122)	31.7 (3.6,68.4)
Cuba	5.54 (4.93,6.2)	578 (513,648)	9.05 (7.82,10.28)	1608 (1386,1821)	63.3 (42.2,87.9)
Dominica	17.7 (13.45,26.37)	11 (8,16)	27.23 (18.04,37.72)	22 (14,30)	53.8 (3.8,125.6)
Dominican Republic	8.76 (5.61,16.12)	391 (255,677)	13.22 (7.81,22.07)	1371 (813,2305)	50.8 (-24.6,228.4)
Grenada	17.59 (15.06,20.63)	13 (11,15)	38.81 (33.46,44.03)	43 (37,49)	120.6 (75.1,173.6)
Guyana	34.5 (30.33,38.76)	146 (129,163)	47.16 (35.88,60.39)	321 (241,413)	36.7 (-1.2,82.9)
Haiti	39.07 (15.11,67.89)	1504 (510,3044)	49.35 (22.24,90.36)	4164 (1715,8004)	26.3 (-23.2,115)
Jamaica	10.37 (9.4,11.45)	193 (175,213)	25.29 (19.47,31.85)	779 (602,981)	143.8 (90.4,209.3)
Puerto Rico	37.56 (34.98,40.17)	1349 (1253,1441)	68.43 (57.19,79.96)	4297 (3603,5013)	82.2 (51.1,114.6)
Saint Kitts and Nevis	22.86 (19.31,26.81)	8 (7,10)	37.96 (32.36,44.45)	25 (21,29)	66.1 (32.8,106.2)
Saint Lucia	30.18 (26.83,34.08)	28 (25,31)	56.17 (46.54,67.01)	128 (105,153)	86.1 (49.7,128.7)
Saint Vincent and the Grenadines	4.98 (4.33,5.69)	4 (3,4)	27.81 (24.3,31.52)	38 (33,43)	458.3 (368.7,562.3)
Suriname	26.51 (20.8,38.54)	73 (58,104)	34.68 (21.39,47.92)	216 (134,299)	30.8 (-17.2,93.5)
Trinidad and Tobago	36.3 (33.37,39.4)	318 (293,345)	61.05 (48.38,76.79)	1118 (884,1412)	68.2 (31.6,114.5)
United States Virgin Islands	40.42 (31.09,57.87)	35 (27,50)	35.18 (23.43,52.12)	53 (37,76)	-13 (-44.7,40.8)
Tropical Latin America	26.41 (24.86,28.11)	27651 (26178,29363)	40.58 (37.64,42.74)	102784 (95498,108206)	53.7 (43.2,64.5)
Brazil	26.54 (24.96,28.31)	27150 (25670,28867)	40.84 (37.92,43.04)	100994 (93922,106357)	53.9 (43.3,64.5)
Paraguay	20.55 (15.82,30.89)	501 (392,750)	30.08 (19.38,42.23)	1790 (1148,2496)	46.4 (-2.6,113.3)
East Asia	12.41 (9.41,18.31)	115445 (86138,171274)	11.01 (8.06,14.14)	234266 (171305,301444)	-11.2 (-42.5,27.8)
China	12.55 (9.49,18.57)	112642 (83845,167129)	10.81 (7.7,13.97)	222288 (158551,288301)	-13.8 (-45.6,25.5)
Democratic People's Republic of Korea	10.4 (5.85,19.24)	1716 (957,3155)	11.26 (6.51,20.35)	3650 (2076,6683)	8.2 (-19.3,43.3)
Taiwan (Province of China)	6.83 (6.11,7.64)	1087 (969,1220)	19.83 (17.86,21.99)	8327 (7462,9248)	190.6 (159.3,223.9)
Southeast Asia	8.01 (4.35,16.31)	22495 (12087,47186)	8.93 (5.18,16.51)	59048 (34100,109402)	11.6 (-11.8,49.8)
Cambodia	4.54 (1.35,13.04)	231 (69,680)	5.27 (1.9,13.2)	674 (249,1644)	16.1 (-16.3,76.4)
Indonesia	6.78 (2.14,17.42)	7739 (2463,20084)	7.94 (2.79,19.06)	20229 (7242,47750)	17.2 (-9.1,59.9)
Lao People's Democratic Republic	7 (1.73,20.92)	164 (39,519)	7.1 (2.33,18.17)	368 (124,942)	1.5 (-34.7,69.2)
Malaysia	20.11 (15.23,28.71)	2055 (1575,2942)	23.33 (17.3,30.58)	6816 (5105,8876)	16 (-16.5,60.2)
Maldives	146.01 (75.04,253.36)	154 (69,281)	85.52 (62.56,112.5)	329 (232,458)	-41.4 (-67.2,24.9)
Mauritius	67.88 (63.4,73.13)	504 (469,544)	200.52 (184.87,212.76)	3505 (3246,3725)	195.4 (171.4,220)
Myanmar	10.44 (2.43,33.09)	2580 (613,8523)	12.5 (4.01,31.63)	6074 (2005,15214)	19.7 (-19.9,107.1)
Philippines	2.16 (1.65,2.86)	729 (558,934)	2.08 (1.54,2.61)	1884 (1393,2382)	-4.1 (-17.3,13.6)
Seychelles	5.98 (2.16,14.39)	3 (1,8)	5.45 (2.06,12.71)	6 (2,15)	-8.9 (-27.7,20.2)
Sri Lanka	28.77 (22.28,40.32)	3275 (2536,4568)	24.41 (14.57,39.23)	6422 (3840,10480)	-15.2 (-48.8,36.8)
Thailand	6.71 (5.12,8.91)	2634 (2014,3374)	5.79 (4.12,8.71)	5829 (4146,8847)	-13.6 (-39.3,23.9)
Timor-Leste	5.91 (1.8,15.27)	22 (6,58)	6.43 (2.16,15.01)	60 (20,141)	8.9 (-20.9,52.3)
Viet Nam	5.63 (1.82,13.88)	2371 (791,5757)	6.89 (2.5,15.68)	6768 (2511,15187)	22.5 (-8.4,90.3)
Oceania	69.39 (47.61,104.63)	3219 (2153,4773)	74.63 (50.21,118.43)	8024 (5581,12403)	7.6 (-28.8,54.8)
American Samoa	43.72 (26.94,58.06)	16 (10,21)	30.06 (21.39,48.08)	15 (10,24)	-31.3 (-57.8,14.4)
Cook Islands	44.85 (31.56,71.65)	7 (5,11)	31.24 (17.27,56.5)	7 (4,12)	-30.4 (-60,10.7)
Fiji	23.43 (17.46,31.05)	138 (103,185)	24.13 (15.12,33.14)	208 (131,288)	3 (-26.5,48.2)
Guam	140.54 (106.06,171.54)	149 (112,180)	79.6 (65.45,108.96)	145 (119,199)	-43.4 (-57.2,-22.1)
Kiribati	63.92 (30.9,109.57)	39 (18,69)	63.3 (34.59,106.98)	67 (36,113)	-1 (-32.3,43.2)
Marshall Islands	66.11 (37.97,111.5)	21 (12,35)	61.64 (33.85,112.18)	31 (17,56)	-6.8 (-34.7,26.5)
Micronesia (Federated States of)	73.58 (40.4,121.25)	60 (31,97)	58.78 (35.48,101.82)	54 (33,93)	-20.1 (-48.4,22.5)
Nauru	73.74 (41.22,131.88)	6 (3,11)	67.92 (35.28,125.92)	6 (3,12)	-7.9 (-33.6,25.8)
Niue	63.96 (45.06,96.03)	1 (1,2)	85.01 (56.19,133.47)	1 (1,2)	32.9 (-8.9,98.9)
Northern Mariana Islands	95.49 (69.38,129.46)	34 (24,47)	60.28 (39.38,97.64)	31 (20,50)	-36.9 (-64.4,4.3)
Palau	62.9 (41.53,97.2)	9 (6,13)	60.93 (40.61,95.31)	12 (8,19)	-3.1 (-35.9,39.1)
Papua New Guinea	80.09 (50.85,125.45)	2267 (1372,3464)	86.94 (55.92,141.03)	6598 (4438,10357)	8.5 (-33.1,69.8)
Samoa	66.63 (42.29,108.66)	87 (55,140)	58.85 (36.49,100.23)	104 (64,177)	-11.7 (-37.8,19.4)
Solomon Islands	32.64 (21.69,48.61)	69 (45,102)	34.82 (22.94,59.08)	173 (114,296)	6.7 (-30.2,67.4)
Tokelau	58.36 (32.08,99.91)	1 (0,1)	83.05 (51.6,132.27)	1 (1,2)	42.3 (-8.7,129.8)
Tonga	42.61 (29.58,67.06)	32 (22,49)	42.59 (25.75,73.56)	39 (24,67)	0 (-32.3,38.7)
Tuvalu	68.64 (36.94,121)	6 (3,10)	56 (32.53,93.49)	6 (4,11)	-18.4 (-45.5,31.3)
Vanuatu	65.12 (34.69,105.02)	73 (36,115)	64.07 (34.78,111.26)	165 (88,283)	-1.6 (-37.4,45.5)
North Africa and Middle East	16.19 (11.54,23.72)	30115 (21398,44298)	20.11 (15.54,28.24)	97814 (75696,134363)	24.2 (-6.7,79.6)
Afghanistan	3.46 (1.35,7.81)	246 (96,567)	7.95 (2.17,22)	985 (297,2844)	129.5 (24.6,245.1)
Algeria	3.44 (1.7,5.87)	489 (242,824)	7.42 (2.82,18.15)	2776 (1103,6568)	115.6 (24.6,263.5)
Bahrain	50.47 (35.7,86.94)	96 (67,159)	62.07 (38.72,86.1)	537 (331,741)	23 (-37.8,121.5)
Egypt	17.23 (13.04,23.96)	5124 (3772,7073)	12.42 (9.39,16.42)	8174 (6084,10662)	-27.9 (-48.4,0.3)
Iran (Islamic Republic of)	2.3 (1.49,3.18)	710 (459,998)	3 (1.74,4.26)	2571 (1498,3631)	30.3 (4.1,70.3)
Iraq	16.92 (11.9,23.64)	1562 (1123,2129)	19.64 (13.05,26.71)	5106 (3394,7065)	16.1 (-19.1,88.4)
Jordan	57.49 (38.26,93.38)	916 (601,1478)	52.06 (37.66,70.17)	4099 (2972,5479)	-9.4 (-46.9,53.8)
Kuwait	60.48 (53.86,66.52)	437 (397,474)	45.69 (38.06,53.15)	1381 (1161,1621)	-24.5 (-36.9,-10.2)
Lebanon	43.48 (21.5,79.91)	962 (479,1754)	39.31 (29.86,55.34)	2415 (1824,3440)	-9.6 (-49.4,88)
Libya	3.78 (1.88,6.84)	84 (42,152)	9.74 (2.78,28.88)	576 (174,1654)	157.6 (13.7,411)
Morocco	3.2 (1.56,5.43)	521 (253,907)	7.65 (2.76,17.01)	2705 (1007,5895)	138.8 (36.2,276.1)
Oman	14.84 (9.78,24.16)	125 (84,198)	20.14 (11.97,30.9)	475 (291,718)	35.8 (-33.6,170.7)
Palestine	90.53 (63.16,122.9)	852 (588,1173)	87.14 (60.49,113.03)	2239 (1580,2892)	-3.7 (-36.3,55.4)
Qatar	26.96 (20.17,41.27)	36 (27,50)	21.84 (13.48,32.24)	259 (162,378)	-19 (-53.9,27.4)
Saudi Arabia	94.75 (62.06,156.57)	6174 (3929,10032)	117.12 (78.33,162.7)	26638 (18326,36864)	23.6 (-23.5,123.2)
Sudan	3.41 (1.46,6.97)	383 (161,840)	7.82 (2.46,19.96)	1880 (619,4734)	129.5 (30.5,273.6)
Syrian Arab Republic	17.24 (11.83,26.45)	1028 (729,1546)	23.47 (15.83,35.97)	3023 (2021,4613)	36.2 (-11,101.9)
Tunisia	3.39 (1.7,5.71)	190 (96,315)	7.21 (2.83,18.62)	963 (384,2476)	113 (26.4,267.6)
Türkiye	24.24 (14.92,38.36)	9157 (5634,14551)	27.31 (19.22,37.3)	25363 (17689,34576)	12.7 (-33.8,105.2)
United Arab Emirates	123.77 (76.77,198.24)	807 (495,1297)	105.79 (75.9,151.27)	4382 (3080,6263)	-14.5 (-45.9,36.8)
Yemen	3.21 (1.46,6.17)	199 (91,407)	6.97 (2.33,16.87)	1178 (423,2764)	116.9 (18.8,236.6)
South Asia	81.68 (47.16,126.64)	473028 (268377,740983)	89.8 (61.01,118.92)	1312644 (890806,1740639)	9.9 (-14,63.1)
Bangladesh	74.87 (42.55,117.45)	37318 (21043,58256)	63.13 (43.44,92.23)	88725 (61324,129964)	-15.7 (-52.6,55.1)
Bhutan	67.63 (40.71,99.89)	172 (100,257)	69.83 (46.4,105.74)	421 (280,638)	3.3 (-36,101.2)
India	85.19 (48.25,131.89)	392465 (218815,615382)	95.5 (63.7,129.59)	1124248 (750835,1523499)	12.1 (-12.4,64.7)
Nepal	106.28 (56.49,175.62)	10138 (5267,16882)	119.01 (79.9,165.7)	27664 (18562,38519)	12 (-27.5,80.7)
Pakistan	57.91 (36.39,83.83)	32935 (20838,47379)	58.58 (39.37,80.83)	71586 (48230,97472)	1.2 (-28.2,50.2)
Southern Sub-Saharan Africa	47.13 (27.18,67.43)	13659 (8256,18871)	45.01 (31.73,59.13)	26228 (18455,34420)	-4.5 (-29.2,26)
Botswana	46.42 (13.81,94.28)	267 (81,542)	32.77 (11.23,64.8)	489 (169,955)	-29.4 (-53.3,14.1)
Eswatini	47.16 (14.29,93.99)	147 (44,288)	41.75 (13.9,79.39)	255 (84,495)	-11.5 (-36.7,28.7)
Lesotho	35.4 (10.43,69.12)	305 (92,587)	37.04 (11.27,73.77)	418 (129,829)	4.6 (-33.2,59.9)
Namibia	45.59 (13.24,92.51)	301 (89,598)	42.24 (13.16,85.49)	599 (189,1215)	-7.4 (-37.2,39.3)
South Africa	54.31 (33.06,76.23)	12121 (7743,16435)	50.17 (37.17,70.12)	23448 (17434,32908)	-7.6 (-32.1,21.6)
Zimbabwe	12.44 (4.1,21.34)	520 (183,862)	13.76 (4.36,25.67)	1018 (344,1864)	10.7 (-27.4,61.7)
Western Sub-Saharan Africa	38.64 (15.12,59.97)	36522 (13623,55767)	31.33 (13.04,52.94)	69547 (29751,115085)	-18.9 (-41.6,12.3)
Benin	45.23 (17.41,76.93)	1008 (374,1654)	31.16 (12.1,65.22)	1888 (743,3704)	-31.1 (-58.2,5.5)
Burkina Faso	28.18 (9.76,46.49)	1371 (432,2323)	21.84 (8.89,40.01)	2430 (945,4140)	-22.5 (-48.6,15.5)
Cabo Verde	58.19 (17.61,118.16)	138 (42,279)	25.03 (10.34,47.29)	116 (48,222)	-57 (-71.8,-26.6)
Cameroon	53.02 (20.89,89.53)	2588 (988,4219)	36.77 (14.63,67.23)	5502 (2217,9768)	-30.7 (-53.6,2.3)
Chad	41.3 (14.79,72.24)	1259 (439,2179)	35.39 (14.63,65.23)	2411 (992,4285)	-14.3 (-43.4,30.2)
Côte d'Ivoire	48.11 (18.06,83.2)	2206 (793,3732)	33.59 (12.55,64.16)	4416 (1664,8190)	-30.2 (-53.5,1.4)
Gambia	47.67 (17.26,84.54)	192 (67,329)	38.46 (15.79,76.36)	438 (185,848)	-19.3 (-48.5,21.3)
Ghana	33.51 (12.93,53.64)	2386 (878,3940)	33.89 (14.89,55.11)	6346 (2800,10447)	1.1 (-31.7,50.9)
Guinea	42.7 (16.73,70.61)	1502 (564,2454)	34.76 (14.28,70.17)	2208 (920,4240)	-18.6 (-48,29.2)
Guinea-Bissau	58.02 (18.36,108.36)	260 (76,512)	40.53 (16.88,69.97)	362 (144,613)	-30.1 (-57.2,10)
Liberia	44.81 (16.3,82.22)	565 (198,987)	35.06 (12.82,73.94)	894 (339,1811)	-21.8 (-49.3,20.1)
Mali	65.42 (22.08,109.52)	2838 (909,4780)	57.33 (20.5,118.3)	5892 (2197,11747)	-12.4 (-48.6,38.5)
Mauritania	46.11 (17.22,76.22)	492 (183,809)	29.51 (12.32,54.9)	685 (293,1255)	-36 (-61.9,6.4)
Niger	46.12 (16.7,81.23)	1476 (479,2668)	32.31 (12.63,63.88)	3030 (1240,5699)	-29.9 (-55.7,11.3)
Nigeria	32.72 (12.89,52.29)	14950 (5849,23658)	27.08 (10.92,49.97)	26938 (10935,48502)	-17.2 (-44.7,28.5)
Sao Tome and Principe	95.88 (34.1,172.7)	65 (23,115)	87.61 (34.05,190.1)	108 (41,240)	-8.6 (-34.7,30.4)
Senegal	45.84 (16.68,75.78)	1646 (566,2679)	34.25 (14.07,65.65)	2917 (1232,5465)	-25.3 (-54.6,17.6)
Sierra Leone	41.6 (14.57,72.91)	922 (313,1566)	31.57 (12.04,63.86)	1378 (528,2661)	-24.1 (-53,20.1)
Togo	45.14 (17.44,78.81)	657 (239,1093)	36.25 (13.88,73.85)	1586 (624,3083)	-19.7 (-48.9,17.6)
Eastern Sub-Saharan Africa	24.77 (9.3,43.15)	22391 (7515,36232)	23.45 (9.36,46.54)	47826 (19642,93157)	-5.3 (-39.3,42.9)
Burundi	30.3 (10.03,53.06)	873 (248,1563)	24.48 (9.2,50.04)	1426 (561,2817)	-19.2 (-58.1,40.8)
Comoros	27.9 (9.62,52.83)	65 (21,121)	22 (9.15,45.41)	116 (49,236)	-21.1 (-50.1,26.5)
Djibouti	22.85 (8.6,40.11)	39 (13,70)	18.4 (7.42,36.5)	133 (54,272)	-19.5 (-48.1,27.2)
Eritrea	29.04 (9.06,52.15)	438 (113,865)	25.35 (10.48,42.28)	863 (343,1448)	-12.7 (-45.4,51.3)
Ethiopia	22.8 (6.9,39.47)	5419 (1473,9657)	18.25 (6.71,37.18)	9412 (3683,18421)	-20 (-60.5,58.8)
Kenya	22.84 (7.43,61.2)	2208 (756,5543)	28.11 (8.93,84.46)	7130 (2397,20417)	23.1 (-9.8,61.6)
Madagascar	38.57 (14.9,67.36)	2430 (824,4010)	40.76 (16.49,80.39)	5846 (2357,11428)	5.7 (-33.6,57.6)
Malawi	21.2 (7.59,37.98)	999 (318,1700)	24.08 (9.77,47.05)	2145 (879,4025)	13.6 (-31.5,72.4)
Mozambique	17.72 (6.39,31.73)	1331 (403,2436)	19.8 (8.24,37.67)	2774 (1098,5300)	11.7 (-26.5,68.8)
Rwanda	32.31 (10.51,55.85)	1164 (331,2122)	24.34 (9.47,53.63)	1794 (724,3869)	-24.7 (-65.4,49.5)
Somalia	29.78 (9.07,54.94)	914 (239,1766)	24.73 (9.89,44.63)	1963 (703,3663)	-17 (-42.6,24.3)
South Sudan	29.32 (10.24,57.56)	888 (282,1761)	25.97 (10.48,53.42)	1201 (467,2321)	-11.4 (-44.7,37)
Uganda	27.6 (9.87,54.6)	2140 (749,4082)	25.52 (9.76,58.17)	4674 (1797,10621)	-7.5 (-45.9,55.1)
United Republic of Tanzania	20.04 (7.64,36.35)	2646 (956,4530)	19.59 (7.76,41.93)	6019 (2396,12685)	-2.2 (-44.3,54.4)
Zambia	23.14 (8.87,38.8)	824 (281,1454)	26.19 (10.88,50.65)	2287 (943,4400)	13.2 (-33.5,86.2)
Central Sub-Saharan Africa	32.71 (12.32,68.73)	8097 (2925,15524)	33.84 (13.17,79.52)	20545 (8467,44099)	3.5 (-31.4,49)
Angola	29.07 (10.78,56.23)	1328 (442,2394)	24.94 (10.37,45.62)	3369 (1415,5841)	-14.2 (-48.6,50.1)
Central African Republic	35.46 (12.24,67.98)	438 (134,858)	33.74 (12.83,69.87)	842 (301,1631)	-4.8 (-31.5,31.5)
Congo	37.65 (12.97,78.71)	432 (141,855)	31.68 (13.25,58.93)	950 (398,1684)	-15.8 (-43.8,41.5)
Democratic Republic of the Congo	33.02 (12.29,73.75)	5632 (2051,11528)	37.12 (14.13,97.53)	14920 (5882,35891)	12.4 (-30.8,65.4)
Equatorial Guinea	33.32 (11.51,62.63)	70 (22,139)	27.55 (11.03,56.55)	168 (65,342)	-17.3 (-56.2,95.3)
Gabon	33.5 (12.44,60.22)	196 (71,348)	26.82 (10.86,55.94)	295 (119,608)	-19.9 (-52.6,30.7)
